# Supplementary material for: Stopping molecular rotation using coherent ultra-low-energy magnetic manipulations
Source: Nat Commun. 2022 Apr 28;13:2287. doi: 10.1038/s41467-022-29830-3 (PMC9050693; doi:10.1038/s41467-022-29830-3)
Supplement: Supplementary file 3 — Source Data [file 41467_2022_29830_MOESM3_ESM.xlsx]

## Sheet: Figure 2a
Angle (degrees)	Signal (pA)	Error (pA)
0.1	0.68333	0.40389			Angle (degrees)
0.3	0.62481	0.37519		Black line (RID 2 to 0)	25.9
0.5	0.60148	0.27372		Red line (specular)	23.1
0.7	0.70037	0.36261		Blue line (RID 0 to 2)	17.84
0.9	0.5863	0.32118
1.1	0.55741	0.3698
1.3	0.49352	0.33869
1.5	0.51185	0.32875
1.7	0.62704	0.32385
1.9	0.52259	0.28984
2.1	0.51718	0.37809
2.3	0.53037	0.3713
2.5	0.55556	0.27713
2.7	0.52704	0.28887
2.9	0.41444	0.28533
3.1	0.55815	0.23256
3.3	0.48778	0.31726
3.5	0.51926	0.28419
3.7	0.45148	0.24293
3.9	0.45259	0.21426
4.1	0.49926	0.29177
4.3	0.47074	0.24262
4.5	0.50963	0.24907
4.7	0.52259	0.2138
4.9	0.52444	0.22811
5.1	0.52741	0.21696
5.3	0.54037	0.23042
5.5	0.43407	0.20704
5.7	0.40926	0.20491
5.9	0.43111	0.17824
6.1	0.44185	0.23775
6.3	0.39296	0.22914
6.5	0.37704	0.27057
6.7	0.42741	0.23204
6.9	0.41296	0.19636
7.1	0.43741	0.22169
7.3	0.39519	0.22793
7.5	0.39889	0.20973
7.7	0.44056	0.15041
7.9	0.40148	0.15072
8.1	0.39	0.17032
8.3	0.38116	0.14903
8.5	0.39662	0.19824
8.7	0.40741	0.16019
8.9	0.32667	0.20028
9.1	0.39778	0.18021
9.3	0.37889	0.16587
9.5	0.31556	0.11524
9.7	0.35333	0.18541
9.9	0.39333	0.20518
10.1	0.34926	0.14865
10.3	0.38889	0.12886
10.5	0.41204	0.14787
10.7	0.33074	0.17041
10.9	0.4763	0.14861
11.1	0.39148	0.13251
11.3	0.32926	0.20468
11.5	0.29852	0.097336
11.7	0.33037	0.093133
11.9	0.36259	0.11681
12.1	0.36407	0.15256
12.3	0.36593	0.15823
12.5	0.45296	0.23285
12.7	0.32407	0.1414
12.9	0.31407	0.13481
13.1	0.29588	0.10508
13.3	0.33037	0.1427
13.5	0.40296	0.10051
13.7	0.32704	0.046703
13.9	0.35815	0.16579
14.1	0.35852	0.14317
14.3	0.32	0.15636
14.5	0.40222	0.1173
14.7	0.39769	0.13705
14.9	0.3563	0.10848
15.1	0.37204	0.14515
15.3	0.36	0.095091
15.5	0.35222	0.13713
15.7	0.38741	0.10283
15.9	0.43333	0.15813
16.1	0.49185	0.12036
16.3	0.42019	0.086561
16.5	0.50556	0.18213
16.7	0.53778	0.10463
16.9	0.6063	0.10815
17.1	0.72519	0.14371
17.3	0.79852	0.12311
17.5	0.89333	0.11955
17.7	1.0041	0.05498
17.9	1.2059	0.13816
18.1	1.2459	0.17094
18.3	1.193	0.11376
18.5	1.1071	0.14003
18.7	0.94926	0.069247
18.9	0.76333	0.067972
19.1	0.65519	0.047168
19.3	0.68519	0.10243
19.5	0.72593	0.10524
19.7	0.6863	0.11644
19.9	0.66296	0.15113
20.1	0.72074	0.15134
20.3	0.77519	0.14596
20.5	0.82074	0.14804
20.7	0.78481	0.11408
20.9	0.78407	0.080537
21.1	0.92963	0.14362
21.3	1.01	0.12061
21.5	1.0158	0.061839
21.7	1.1044	0.076791
21.9	1.2008	0.11907
22.1	1.363	0.078172
22.3	1.5341	0.099037
22.5	1.8741	0.12286
22.7	2.7181	0.063991
22.9	5.7581	0.20081
23.1	1010.4	36.818
23.3	11.444	1.6302
23.5	3.2433	0.16144
23.7	2.32	0.18296
23.9	1.6659	0.12541
24.1	1.4304	0.092506
24.3	1.1533	0.10992
24.5	1.1033	0.10136
24.7	0.93556	0.066901
24.9	0.89185	0.090646
25.1	0.72222	0.05907
25.3	0.70583	0.081367
25.5	0.71667	0.067186
25.7	0.86741	0.07401
25.9	0.94333	0.10231
26.1	0.69407	0.095446
26.3	0.60815	0.077948
26.5	0.47333	0.093894
26.7	0.5363	0.045462
26.9	0.44296	0.087452
27.1	0.49444	0.070801
27.3	0.41176	0.099744
27.5	0.35278	0.033895
27.7	0.31444	0.075444
27.9	0.32778	0.035608
28.1	0.37296	0.14587
28.3	0.28704	0.042636
28.5	0.32407	0.075796
28.7	0.37713	0.085362
28.9	0.33699	0.037772
29.1	0.2537	0.037986
29.3	0.29222	0.030839
29.5	0.39519	0.079153
29.7	0.35741	0.12025
29.9	0.28218	0.07081
30.1	0.25111	0.045193
30.3	0.2337	0.04768
30.5	0.32407	0.076514
30.7	0.27259	0.12135
30.9	0.35259	0.090514
31.1	0.28454	0.040149
31.3	0.30481	0.048777
31.5	0.25333	0.083632
31.7	0.28519	0.075712
31.9	0.25444	0.05009
32.1	0.31931	0.017153
32.3	0.2888	0.054352
32.5	0.28407	0.075605
32.7	0.24852	0.093104
32.9	0.29944	0.081488
33.1	0.27407	0.054468
33.3	0.16838	0.075575
33.5	0.30259	0.10516
33.7	0.26278	0.055747
33.9	0.27333	0.050824
34.1	0.24593	0.074249
34.3	0.22926	0.05686
34.5	0.30815	0.096901
34.7	0.30111	0.051747
34.9	0.28444	0.026905
35.1	0.24259	0.093712
35.3	0.26815	0.1036
35.5	0.25704	0.090441
35.7	0.28407	0.049696
35.9	0.27111	0.075198
36.1	0.21444	0.041559
36.3	0.2763	0.057822
36.5	0.30519	0.13363
36.7	0.23444	0.076758
36.9	0.23074	0.076137
37.1	0.23741	0.074099
37.3	0.28329	0.045949
37.5	0.22806	0.036762
37.7	0.26222	0.063024
37.9	0.2437	0.062566
38.1	0.33407	0.12606
38.3	0.30593	0.019055
38.5	0.21519	0.10252
38.7	0.32704	0.061882
38.9	0.23	0.068964
39.1	0.24519	0.058106
39.3	0.3063	0.026708
39.5	0.28903	0.020168
39.7	0.26852	0.052046
39.9	0.27778	0.062489
40.1	0.24889	0.050103
40.3	0.29259	0.046198
40.5	0.30185	0.056124
40.7	0.24815	0.065447
40.9	0.27889	0.089037
41.1	0.27444	0.007286
41.3	0.29259	0.033704
41.5	0.30037	0.040115
41.7	0.20111	0.068035
41.9	0.29	0.049794
42.1	0.27815	0.043779
42.3	0.28852	0.046879
42.5	0.26852	0.10259
42.7	0.26111	0.096189
42.9	0.27958	0.05987
43.1	0.27148	0.06917
43.3	0.25815	0.055353
43.5	0.24259	0.064426
43.7	0.16185	0.088913
43.9	0.25259	0.030397
44.1	0.23667	0.023413
44.3	0.27926	0.082985
44.5	0.31292	0.090981
44.7	0.24926	0.048165
44.9	0.21704	0.03385
45.1	0.20074	0.061304
45.3	0.16185	0.022355
45.5	0.15889	0.026736
45.7	0.19741	0.039181
45.9	0.20606	0.054726
46.1	0.25491	0.042509

## Sheet: Figure 2b
Magnetic field integral (gauss metre)	Normalised intensity	Error
-44.732	0.9987	0.0031984
-44.508	0.99729	0.0029382
-44.285	0.99539	0.0028139
-44.061	0.99487	0.0030625
-43.837	1.0032	0.0029945
-43.614	0.99979	0.0027464
-43.39	1.0045	0.0029198
-43.166	0.99919	0.0030458
-42.943	1.007	0.0031698
-42.719	1.0044	0.0028987
-42.495	1.005	0.0030746
-42.272	0.99952	0.0028576
-42.048	1.0002	0.0029359
-41.824	0.99807	0.0027865
-41.601	1.0004	0.0029334
-41.377	0.99629	0.0028408
-41.153	0.99746	0.0028856
-40.93	1.0012	0.0030225
-40.706	0.99978	0.0029707
-40.482	1.0053	0.0029996
-40.259	1.0075	0.0030806
-40.035	1.0038	0.0030514
-39.811	1.0005	0.0030463
-39.588	1.0031	0.0031095
-39.364	1.0011	0.0029957
-39.14	0.99761	0.002819
-38.917	0.99276	0.0030441
-38.693	0.99601	0.0031075
-38.469	0.99311	0.0029637
-38.246	0.99764	0.0028873
-38.022	0.99705	0.0029574
-37.798	1.0007	0.0027975
-37.575	0.99832	0.0028532
-37.351	1.0038	0.0029813
-37.127	1.0076	0.002752
-36.904	1.0027	0.0028471
-36.68	1.0078	0.0030807
-36.456	1.0064	0.0031189
-36.233	0.99886	0.003067
-36.009	0.99647	0.0028981
-35.786	0.99602	0.0030405
-35.562	0.99419	0.0028577
-35.338	0.99943	0.0029984
-35.115	0.99885	0.0030046
-34.891	0.99954	0.0030686
-34.667	0.99804	0.0032685
-34.444	1.0031	0.0028757
-34.22	1.0061	0.0030028
-33.996	1.0011	0.0031321
-33.773	1.0052	0.0030239
-33.549	0.99672	0.00311
-33.325	0.99877	0.0029274
-33.102	0.99628	0.002919
-32.878	0.99486	0.0028478
-32.654	0.99415	0.0027994
-32.431	1.0023	0.0030705
-32.207	1.0041	0.0028999
-31.983	1.001	0.0028554
-31.76	1.0029	0.0030992
-31.536	1.0022	0.0028922
-31.312	1.0026	0.0028686
-31.089	1.0024	0.0030284
-30.865	1.0011	0.0031149
-30.641	0.99292	0.0029454
-30.418	0.99456	0.0031664
-30.194	0.993	0.0030419
-29.97	0.99613	0.002964
-29.747	0.99407	0.0030046
-29.523	0.99438	0.0031086
-29.299	1.0029	0.0031568
-29.076	1.0061	0.0029034
-28.852	1.0039	0.0027484
-28.628	1.0055	0.0028963
-28.405	1.005	0.0029386
-28.181	1.0031	0.0029028
-27.957	0.99445	0.0029695
-27.734	0.9977	0.0029069
-27.51	1.0018	0.0028278
-27.286	0.99242	0.0031685
-27.063	0.98889	0.003016
-26.839	0.99598	0.0028928
-26.615	1.0016	0.0028518
-26.392	1.005	0.0030111
-26.168	1.0012	0.0029071
-25.944	1.0004	0.0030336
-25.721	1.0037	0.00294
-25.497	1.0074	0.0030496
-25.274	1.0003	0.0028912
-25.05	0.99825	0.0030363
-24.826	0.99871	0.0029116
-24.603	0.99603	0.0030256
-24.379	0.99847	0.0030192
-24.155	0.9959	0.0032002
-23.932	1.0051	0.0030085
-23.708	1.003	0.0028484
-23.484	0.99945	0.0026426
-23.261	1.0053	0.0030575
-23.037	1.0041	0.0029187
-22.813	1.0004	0.0029615
-22.59	1.0049	0.0030994
-22.366	0.99956	0.002939
-22.142	0.99563	0.002892
-21.919	0.99937	0.0028674
-21.695	0.99572	0.0028832
-21.471	1.0004	0.0030495
-21.248	1.0021	0.0029888
-21.024	0.9994	0.0031964
-20.8	1.0004	0.002983
-20.577	0.99995	0.0028834
-20.353	1.0057	0.0028035
-20.129	0.99666	0.0030065
-19.906	0.99907	0.003061
-19.682	0.99124	0.0029691
-19.458	0.99931	0.0030345
-19.235	0.99939	0.0028495
-19.011	0.99914	0.003053
-18.787	1.0006	0.0030086
-18.564	1.0004	0.0027966
-18.34	1.0062	0.0032859
-18.116	1.0025	0.0031125
-17.893	1.0034	0.0030509
-17.669	1.0005	0.0028872
-17.445	0.99514	0.0028815
-17.222	0.99509	0.0029897
-16.998	1.001	0.0028351
-16.774	0.99633	0.0023686
-16.551	0.99504	0.0025514
-16.327	0.99869	0.0023667
-16.103	1.0041	0.0022007
-15.88	1.0098	0.0026545
-15.656	1.0101	0.0022933
-15.432	1.0089	0.0023428
-15.209	1.0039	0.0024532
-14.985	1.0066	0.0023747
-14.762	0.99976	0.0024964
-14.538	0.9968	0.0024718
-14.314	0.99213	0.0024939
-14.091	0.99372	0.0023781
-13.867	0.99636	0.0025536
-13.643	0.99561	0.0026322
-13.42	0.99791	0.0024808
-13.196	1.0054	0.0025859
-12.972	1.0034	0.002289
-12.749	1.0081	0.002685
-12.525	1.004	0.0026392
-12.301	1.0038	0.002272
-12.078	1.0019	0.0025832
-11.854	0.99837	0.0024777
-11.63	0.99745	0.0025576
-11.407	0.99538	0.0023589
-11.183	0.99193	0.0023579
-10.959	0.99895	0.002529
-10.736	0.99494	0.0024846
-10.512	1.0002	0.0025394
-10.288	1.0015	0.002322
-10.065	1.0086	0.0024929
-9.841	1.0099	0.002707
-9.6174	1.0057	0.0022775
-9.3937	1.0005	0.0024197
-9.17	0.9986	0.0024856
-8.9464	0.99651	0.0023346
-8.7227	0.99457	0.0026036
-8.4991	0.99643	0.0021253
-8.2754	0.99649	0.0024312
-8.0517	0.99761	0.0024862
-7.8281	0.99998	0.0024617
-7.6044	1.0064	0.002421
-7.3808	1.0057	0.002448
-7.1571	1.0047	0.0024089
-6.9334	1.0068	0.0026497
-6.7098	1.0026	0.0023692
-6.4861	0.99851	0.0024507
-6.2625	0.9962	0.0021478
-6.0388	0.99504	0.0024963
-5.8151	0.99291	0.0023953
-5.5915	0.99482	0.0024031
-5.3678	0.995	0.0024505
-5.1442	1.0018	0.0023907
-4.9205	1.0029	0.0023824
-4.6968	1.0032	0.0024507
-4.4732	1.0036	0.0024823
-4.2495	1.0051	0.002514
-4.0259	1.0029	0.0026748
-3.8022	0.99895	0.0025201
-3.5786	1.0008	0.0023498
-3.3549	0.99477	0.0025987
-3.1312	0.99633	0.0026336
-2.9076	0.99809	0.0023969
-2.6839	1.0007	0.0023423
-2.4603	0.99945	0.0022091
-2.2366	1.0042	0.002408
-2.0129	1.006	0.002563
-1.7893	1.009	0.0025996
-1.5656	1.0143	0.0025439
-1.342	0.9998	0.0024465
-1.1183	1.0004	0.0023686
-0.89464	0.99716	0.0025819
-0.67098	0.99431	0.002534
-0.44732	0.99334	0.0024209
-0.22366	0.99464	0.0023473
0	1.0005	0.0023253
0.22366	1.0029	0.0027953
0.44732	1.0013	0.0025687
0.67098	1.0078	0.0025431
0.89464	1.0062	0.0027226
1.1183	1.0073	0.0024934
1.342	1.0012	0.0022562
1.5656	0.9997	0.0023529
1.7893	0.99869	0.0024119
2.0129	0.99432	0.0024571
2.2366	0.99411	0.0024825
2.4603	0.99293	0.0024728
2.6839	0.99263	0.0025008
2.9076	0.99657	0.0022438
3.1312	1.0028	0.0023997
3.3549	1.0048	0.0024109
3.5786	1.0073	0.0025053
3.8022	1.0038	0.0025594
4.0259	1.0017	0.0024592
4.2495	0.99881	0.0023888
4.4732	1.0001	0.0024757
4.6968	0.99436	0.0025662
4.9205	0.99854	0.0022623
5.1442	0.99525	0.0024863
5.3678	0.99254	0.0022947
5.5915	0.99756	0.0023966
5.8151	1.0025	0.002215
6.0388	1.0051	0.002384
6.2625	1.004	0.0026069
6.4861	0.99813	0.0023575
6.7098	1.0042	0.0025637
6.9334	0.99498	0.0025629
7.1571	0.9984	0.0024514
7.3808	0.99361	0.0024177
7.6044	0.99527	0.0022871
7.8281	0.99655	0.0023982
8.0517	0.99455	0.0024139
8.2754	0.9982	0.0024385
8.4991	1.0036	0.0025316
8.7227	1.0024	0.0025142
8.9464	1.0027	0.0024471
9.17	1.0034	0.0025678
9.3937	0.99909	0.0022934
9.6174	0.99657	0.0026545
9.841	0.9922	0.0024619
10.065	0.99552	0.0025127
10.288	0.99292	0.0024781
10.512	0.99528	0.0023987
10.736	0.99527	0.0025799
10.959	0.99971	0.0024642
11.183	1.0039	0.0024708
11.407	1.0097	0.002437
11.63	1.0053	0.0025566
11.854	1.0093	0.0025452
12.078	1.0008	0.0023568
12.301	1.0035	0.0024571
12.525	0.99695	0.0023681
12.749	0.99757	0.002708
12.972	0.99555	0.0026364
13.196	0.9948	0.002372
13.42	0.99781	0.0024569
13.643	1.0001	0.0024786
13.867	1.0013	0.0023205
14.091	1.0081	0.0024275
14.314	1.0086	0.0026575
14.538	1.0066	0.0023223
14.762	1.0091	0.0023941
14.985	1.0048	0.0024861
15.209	0.99552	0.002309
15.432	0.99292	0.0020705
15.656	0.98932	0.0024021
15.88	0.98934	0.0023281
16.103	0.99598	0.0024073
16.327	0.994	0.0025291
16.551	0.99739	0.0023942
16.774	1.0005	0.0024007
16.998	1.0038	0.0032043
17.222	1.0082	0.0030197
17.445	1.0056	0.0033274
17.669	1.0024	0.0030123
17.893	0.99946	0.0031777
18.116	0.99959	0.0031756
18.34	0.98879	0.0030039
18.564	0.99287	0.0030293
18.787	0.9895	0.0030551
19.011	1.0055	0.0032458
19.235	0.9987	0.0031394
19.458	1.0002	0.0034056
19.682	1.0023	0.0033693
19.906	1.0021	0.0029271
20.129	1.0021	0.0030978
20.353	0.99956	0.0032015
20.577	1.0001	0.0030663
20.8	0.99792	0.0032205
21.024	0.99648	0.0031645
21.248	0.99625	0.0032564
21.471	0.99716	0.0031972
21.695	0.99615	0.0030596
21.919	0.9997	0.0034505
22.142	1.0056	0.0031992
22.366	1.007	0.002894
22.59	1.0056	0.0031642
22.813	1.0017	0.0031344
23.037	0.99635	0.0035407
23.261	1.0013	0.0032938
23.484	0.98728	0.0029233
23.708	0.99307	0.0030619
23.932	0.9974	0.0032463
24.155	1.0032	0.0031454
24.379	1.0073	0.0031293
24.603	1.002	0.003333
24.826	0.9993	0.003237
25.05	1.0059	0.0033362
25.274	1.0014	0.0033159
25.497	1.0031	0.0030461
25.721	0.99666	0.0033623
25.944	0.99779	0.0031134
26.168	0.99073	0.0033494
26.392	1.0008	0.0033254
26.615	0.99082	0.0028607
26.839	0.99684	0.003078
27.063	0.99999	0.0032452
27.286	1.0032	0.0028933
27.51	1.0033	0.0031966
27.734	1.0026	0.0032823
27.957	1.0078	0.0029663
28.181	1.0088	0.0032063
28.405	0.99728	0.0031766
28.628	0.99314	0.003184
28.852	0.99269	0.0029588
29.076	0.99422	0.0032633
29.299	0.99408	0.0031245
29.523	0.99294	0.0030744
29.747	1.0036	0.0032445
29.97	1.0044	0.0030041
30.194	1.0059	0.0033053
30.418	1.0101	0.0030659
30.641	1.0022	0.0031561
30.865	1.0036	0.0034772
31.089	1.0044	0.0028857
31.312	1.0018	0.0031963
31.536	0.9902	0.0032837
31.76	0.9923	0.0029606
31.983	0.99127	0.0031811
32.207	0.99804	0.0030757
32.431	1.003	0.0032258
32.654	0.99951	0.0031441
32.878	1.0026	0.0031105
33.102	1.0023	0.0033262
33.325	1.0087	0.0031228
33.549	1.009	0.0032789
33.773	1.005	0.0032199
33.996	0.99446	0.0030457
34.22	0.99385	0.0031476
34.444	0.99521	0.0031294
34.667	0.99464	0.0030304
34.891	0.99394	0.003061
35.115	0.9886	0.0031231
35.338	0.99517	0.0031503
35.562	0.99965	0.0031771
35.786	1.008	0.0033122
36.009	1.0062	0.0030865
36.233	1.0088	0.0032045
36.456	1.0011	0.0031824
36.68	0.99877	0.0031838
36.904	0.98882	0.0031826
37.127	0.99367	0.003117
37.351	0.99464	0.0032695
37.575	0.9961	0.0031083
37.798	0.99545	0.0029782
38.022	0.99784	0.003318
38.246	1.0069	0.0031886
38.469	1.0036	0.0033265
38.693	1.0097	0.0032785
38.917	1.0089	0.0032561
39.14	1.0009	0.0031401
39.364	1.0079	0.0031359
39.588	1.0014	0.0033478
39.811	0.99506	0.0034424
40.035	1.0017	0.0030632
40.259	0.99769	0.0028998
40.482	0.99113	0.0031621
40.706	0.99922	0.002909
40.93	1.004	0.0032887
41.153	0.99696	0.0032511
41.377	1.0043	0.0032074
41.601	1.0027	0.0030491
41.824	1.0055	0.0031541
42.048	1.0048	0.0031716
42.272	0.99657	0.0030569
42.495	1.0007	0.0031246
42.719	0.99977	0.0033109
42.943	0.99587	0.0030531
43.166	0.99602	0.0029939
43.39	0.99613	0.0032735
43.614	0.99765	0.0031182
43.837	0.99887	0.0030311
44.061	1.0064	0.0029702
44.285	1.0029	0.0030375
44.508	1.005	0.0030973
44.732	1.0021	0.0034046
44.956	1.0045	0.0023751
45.179	1.0011	0.00228
45.403	1.0002	0.002264
45.627	1.0021	0.0024068
45.85	0.99822	0.0023383
46.074	0.99874	0.0023783
46.297	0.99688	0.002374
46.521	1.0024	0.0023492
46.745	1.0028	0.0022326
46.968	1.0053	0.0023071
47.192	1.0047	0.0023296
47.416	1.0011	0.0023248
47.639	1.0037	0.002292
47.863	0.99884	0.0023898
48.087	0.99634	0.0023365
48.31	0.99554	0.002308
48.534	1.0015	0.0023102
48.758	0.9958	0.0024357
48.981	1.0021	0.002376
49.205	0.99841	0.0023242
49.429	0.99978	0.0023676
49.652	1.0088	0.0022978
49.876	1.0035	0.0023415
50.1	1.0026	0.0023569
50.323	0.99856	0.0023194
50.547	1.0003	0.0024675
50.771	1.0009	0.0022365
50.994	0.99708	0.002348
51.218	0.99357	0.002352
51.442	0.99426	0.0024259
51.665	0.99642	0.0024424
51.889	0.99628	0.0022712
52.113	1.0034	0.0023225
52.336	1.0015	0.0023081
52.56	0.9962	0.0023203
52.784	1.0031	0.0023327
53.007	0.99858	0.0023628
53.231	0.99759	0.0022989
53.455	0.99608	0.0023133
53.678	0.99696	0.0022404
53.902	0.9989	0.0023
54.126	0.99874	0.0023229
54.349	1.0009	0.0024432
54.573	0.99994	0.0023358
54.797	1.0044	0.0022876
55.02	1.0051	0.0022543
55.244	1.0019	0.0023729
55.468	1.0033	0.0022249
55.691	1.0028	0.002404
55.915	0.99726	0.0022741
56.139	0.99808	0.0023524
56.362	0.99827	0.0023239
56.586	1.0037	0.0024231
56.809	1.0012	0.0023367
57.033	1.0023	0.0023135
57.257	0.99923	0.0023488
57.48	1.003	0.0021714
57.704	0.99688	0.0022897
57.928	1.0011	0.0021608
58.151	0.99937	0.0022381
58.375	0.99914	0.0023279
58.599	0.99918	0.0023592
58.822	1.0018	0.0023346
59.046	0.9998	0.0023803
59.27	0.99943	0.002359
59.493	1.0008	0.0022553
59.717	0.99922	0.0023629
59.941	1.0033	0.0022798
60.164	1.0033	0.0023964
60.388	0.99965	0.0024561
60.612	0.99813	0.0022967
60.835	1.0001	0.0023235
61.059	1.0012	0.0022247
61.283	0.99968	0.0023143
61.506	1.0009	0.0023771
61.73	0.99765	0.0022445
61.954	0.99229	0.0023699
62.177	0.99792	0.002234
62.401	0.99935	0.0024538
62.625	0.9991	0.0025273
62.848	0.9998	0.0023936
63.072	1.0004	0.0023661
63.296	1.0019	0.0022973
63.519	1.0023	0.0022984
63.743	0.99875	0.0024327
63.967	0.99808	0.0022454
64.19	0.99783	0.0022853
64.414	1.0002	0.0023148
64.638	1.001	0.0023084
64.861	1.0024	0.0022453
65.085	0.99951	0.0023282
65.309	1.001	0.0024407
65.532	1	0.0023789
65.756	1.0046	0.0023567
65.98	0.99903	0.0024688
66.203	1.0003	0.0024431
66.427	1.0001	0.0024432
66.651	0.99629	0.0022134
66.874	0.99598	0.0023841
67.098	0.99653	0.0023095
67.321	1.0014	0.0022648
67.545	0.99557	0.0024229
67.769	0.9994	0.00219
67.992	0.99995	0.0022124
68.216	1.0001	0.0022917
68.44	0.9996	0.0022594
68.663	1.0001	0.0022897
68.887	1.001	0.0022768
69.111	0.99912	0.0022409
69.334	0.99904	0.0023767
69.558	1.0007	0.0021822
69.782	1.001	0.0024273
70.005	0.99752	0.0024088
70.229	1.0009	0.0022183
70.453	1.0013	0.0022587
70.676	1.0016	0.0023852
70.9	1.0034	0.0023451
71.124	1.0019	0.0023001
71.347	1.0005	0.0023419
71.571	1.0003	0.0021826
71.795	1.0016	0.0022525
72.018	1.0017	0.0023373
72.242	0.99918	0.0023297
72.466	1.0004	0.0023195
72.689	0.99975	0.0022858

## Sheet: Figure 2c
RID				Specular
Magnetic field integral (gauss metre)	Normalised intensity	Error		Magnetic field integral (gauss metre)	Normalised intensity	Error
-16.774	0.99631	0.0023686		-16.774	0.99939	0.00089888
-16.551	0.99502	0.0025514		-16.551	1.0013	0.00074606
-16.327	0.99867	0.0023667		-16.327	1.0007	0.0010014
-16.103	1.004	0.0022006		-16.103	0.99841	0.0006413
-15.88	1.0098	0.0026545		-15.88	0.99889	0.00069452
-15.656	1.01	0.0022933		-15.656	0.99982	0.00085999
-15.432	1.0088	0.0023428		-15.432	1.0003	0.00050571
-15.209	1.0039	0.0024531		-15.209	1.0015	0.00087455
-14.985	1.0066	0.0023747		-14.985	1.0003	0.00090003
-14.762	0.99974	0.0024964		-14.762	0.9999	0.0010941
-14.538	0.99678	0.0024717		-14.538	0.99986	0.0012903
-14.314	0.99211	0.0024939		-14.314	1.0024	0.0012017
-14.091	0.9937	0.002378		-14.091	0.99943	0.00072155
-13.867	0.99634	0.0025536		-13.867	1.0009	0.0010171
-13.643	0.99559	0.0026322		-13.643	1.0005	0.0006938
-13.42	0.99789	0.0024807		-13.42	0.9995	0.0010615
-13.196	1.0054	0.0025858		-13.196	0.99648	0.0013336
-12.972	1.0034	0.002289		-12.972	0.99896	0.00073439
-12.749	1.0081	0.002685		-12.749	1.0005	0.00081833
-12.525	1.004	0.0026392		-12.525	1.001	0.0010783
-12.301	1.0038	0.002272		-12.301	1.0001	0.00065383
-12.078	1.0019	0.0025831		-12.078	0.99966	0.0012041
-11.854	0.99835	0.0024777		-11.854	0.99969	0.0010831
-11.63	0.99743	0.0025575		-11.63	0.99899	0.001101
-11.407	0.99536	0.0023589		-11.407	0.99963	0.00089855
-11.183	0.99191	0.0023578		-11.183	0.99852	0.0011213
-10.959	0.99892	0.002529		-10.959	0.99876	0.00085947
-10.736	0.99491	0.0024845		-10.736	0.99984	0.0013293
-10.512	1.0002	0.0025394		-10.512	0.99947	0.00067183
-10.288	1.0015	0.0023219		-10.288	1.0011	0.00082528
-10.065	1.0086	0.0024928		-10.065	1.0017	0.0014386
-9.841	1.0098	0.002707		-9.841	0.99845	0.00080995
-9.6174	1.0056	0.0022775		-9.6174	0.99765	0.00092161
-9.3937	1.0005	0.0024196		-9.3937	1.0004	0.0010281
-9.17	0.99858	0.0024855		-9.17	0.9978	0.0007474
-8.9464	0.99649	0.0023346		-8.9464	0.99974	0.0011337
-8.7227	0.99455	0.0026035		-8.7227	0.99972	0.00084832
-8.4991	0.99641	0.0021252		-8.4991	1.0006	0.0012679
-8.2754	0.99647	0.0024312		-8.2754	0.99916	0.00092597
-8.0517	0.99759	0.0024861		-8.0517	1.0016	0.0015035
-7.8281	0.99996	0.0024617		-7.8281	1.0017	0.00092846
-7.6044	1.0064	0.0024209		-7.6044	0.99711	0.00074082
-7.3808	1.0057	0.002448		-7.3808	0.99997	0.0011983
-7.1571	1.0047	0.0024089		-7.1571	1.0002	0.00081457
-6.9334	1.0068	0.0026497		-6.9334	0.99921	0.0011103
-6.7098	1.0026	0.0023692		-6.7098	1.0008	0.0010384
-6.4861	0.99848	0.0024506		-6.4861	1.0012	0.0012215
-6.2625	0.99617	0.0021478		-6.2625	1.0018	0.0010078
-6.0388	0.99502	0.0024963		-6.0388	1.0018	0.00085483
-5.8151	0.99288	0.0023953		-5.8151	0.99917	0.00061057
-5.5915	0.9948	0.0024031		-5.5915	0.9979	0.001413
-5.3678	0.99498	0.0024504		-5.3678	1.001	0.00098455
-5.1442	1.0018	0.0023906		-5.1442	0.99899	0.0012076
-4.9205	1.0029	0.0023823		-4.9205	0.99993	0.00065275
-4.6968	1.0032	0.0024507		-4.6968	1.003	0.00096456
-4.4732	1.0035	0.0024823		-4.4732	0.99959	0.0011388
-4.2495	1.005	0.0025139		-4.2495	1.0031	0.0010515
-4.0259	1.0029	0.0026748		-4.0259	1.0015	0.00090237
-3.8022	0.99892	0.0025201		-3.8022	1.0007	0.00093326
-3.5786	1.0008	0.0023498		-3.5786	0.99993	0.00088834
-3.3549	0.99475	0.0025987		-3.3549	0.9999	0.0010564
-3.1312	0.99631	0.0026335		-3.1312	0.99827	0.00090053
-2.9076	0.99807	0.0023969		-2.9076	1.0005	0.00099348
-2.6839	1.0007	0.0023423		-2.6839	0.99766	0.0013826
-2.4603	0.99943	0.0022091		-2.4603	0.99883	0.0018777
-2.2366	1.0042	0.0024079		-2.2366	1.0007	0.0012899
-2.0129	1.006	0.002563		-2.0129	1.0011	0.0016062
-1.7893	1.009	0.0025995		-1.7893	1.0008	0.0011606
-1.5656	1.0142	0.0025438		-1.5656	1.0015	0.0013451
-1.342	0.99978	0.0024465		-1.342	1.002	0.00066397
-1.1183	1.0004	0.0023686		-1.1183	1.001	0.00052595
-0.89464	0.99713	0.0025819		-0.89464	0.99987	0.00073525
-0.67098	0.99429	0.002534		-0.67098	0.99849	0.0009827
-0.44732	0.99332	0.0024208		-0.44732	0.99952	0.00086998
-0.22366	0.99462	0.0023473		-0.22366	1.0009	0.0010542
0	1.0005	0.0023253		0	1.0013	0.0012096
0.22366	1.0029	0.0027952		0.22366	1.0008	0.0010322
0.44732	1.0013	0.0025687		0.44732	1.0006	0.0012122
0.67098	1.0078	0.0025431		0.67098	0.99933	0.0012146
0.89464	1.0062	0.0027226		0.89464	1.0009	0.00087572
1.1183	1.0072	0.0024934		1.1183	1.0014	0.0013702
1.342	1.0012	0.0022562		1.342	0.99935	0.00071185
1.5656	0.99968	0.0023528		1.5656	1.0025	0.0010081
1.7893	0.99867	0.0024118		1.7893	1	0.00062754
2.0129	0.99429	0.0024571		2.0129	1	0.00063381
2.2366	0.99409	0.0024824		2.2366	1.0012	0.0017941
2.4603	0.99291	0.0024727		2.4603	1	0.00089539
2.6839	0.99261	0.0025008		2.6839	1.0009	0.00095986
2.9076	0.99655	0.0022438		2.9076	0.99859	0.0010993
3.1312	1.0028	0.0023996		3.1312	0.99936	0.00065993
3.3549	1.0048	0.0024108		3.3549	0.99802	0.0010045
3.5786	1.0073	0.0025053		3.5786	0.9983	0.00089353
3.8022	1.0038	0.0025593		3.8022	1.0011	0.0013059
4.0259	1.0017	0.0024591		4.0259	0.99915	0.0010139
4.2495	0.99879	0.0023887		4.2495	1.0007	0.0014078
4.4732	1.0001	0.0024757		4.4732	1.0021	0.00075726
4.6968	0.99434	0.0025661		4.6968	1.0007	0.00073906
4.9205	0.99852	0.0022623		4.9205	0.99772	0.00067286
5.1442	0.99522	0.0024862		5.1442	1.0001	0.0012319
5.3678	0.99252	0.0022947		5.3678	0.99812	0.00092145
5.5915	0.99754	0.0023966		5.5915	0.99837	0.0011507
5.8151	1.0025	0.002215		5.8151	0.99933	0.0010217
6.0388	1.0051	0.002384		6.0388	1.0014	0.0010184
6.2625	1.0039	0.0026069		6.2625	0.99932	0.00062015
6.4861	0.9981	0.0023575		6.4861	1.0002	0.00054755
6.7098	1.0041	0.0025637		6.7098	1.0016	0.00095485
6.9334	0.99496	0.0025628		6.9334	1.0011	0.0012448
7.1571	0.99838	0.0024513		7.1571	0.99987	0.00097591
7.3808	0.99358	0.0024176		7.3808	1.0004	0.00087048
7.6044	0.99525	0.0022871		7.6044	1.0005	0.00082891
7.8281	0.99653	0.0023981		7.8281	0.99956	0.00083844
8.0517	0.99453	0.0024138		8.0517	0.99973	0.00085476
8.2754	0.99818	0.0024384		8.2754	0.99985	0.00094073
8.4991	1.0036	0.0025316		8.4991	0.99852	0.0012706
8.7227	1.0024	0.0025142		8.7227	1.0003	0.001069
8.9464	1.0027	0.002447		8.9464	1.0001	0.00059518
9.17	1.0034	0.0025678		9.17	0.99933	0.00094614
9.3937	0.99906	0.0022934		9.3937	1.0005	0.00084824
9.6174	0.99655	0.0026544		9.6174	1.0016	0.0011168
9.841	0.99218	0.0024618		9.841	1.0007	0.00089228
10.065	0.99549	0.0025126		10.065	0.99989	0.0007609
10.288	0.9929	0.0024781		10.288	1.0004	0.0012571
10.512	0.99526	0.0023987		10.512	0.99961	0.0010104
10.736	0.99525	0.0025799		10.736	0.99948	0.00061132
10.959	0.99969	0.0024642		10.959	0.99803	0.00092373
11.183	1.0039	0.0024707		11.183	0.99934	0.0010818
11.407	1.0097	0.002437		11.407	0.99939	0.0010877
11.63	1.0052	0.0025566		11.63	0.99787	0.001035
11.854	1.0093	0.0025451		11.854	0.99968	0.00097285
12.078	1.0008	0.0023568		12.078	1.0004	0.0012173
12.301	1.0035	0.002457		12.301	1.0006	0.0016707
12.525	0.99693	0.0023681		12.525	0.99995	0.0013282
12.749	0.99755	0.0027079		12.749	1	0.0011167
12.972	0.99553	0.0026364		12.972	0.99954	0.0010445
13.196	0.99478	0.0023719		13.196	1.0025	0.0010139
13.42	0.99779	0.0024569		13.42	0.99778	0.00087662
13.643	1.0001	0.0024785		13.643	0.99856	0.00087998
13.867	1.0012	0.0023205		13.867	0.99892	0.00074649
14.091	1.0081	0.0024274		14.091	0.99871	0.0011646
14.314	1.0086	0.0026574		14.314	0.99981	0.00048624
14.538	1.0066	0.0023222		14.538	0.99825	0.00090918
14.762	1.0091	0.0023941		14.762	0.99983	0.00090681
14.985	1.0048	0.0024861		14.985	1.001	0.0014017
15.209	0.9955	0.002309		15.209	1.0014	0.00089931
15.432	0.9929	0.0020704		15.432	1.0007	0.0010146
15.656	0.9893	0.002402		15.656	1.0015	0.00090927
15.88	0.98932	0.0023281		15.88	0.99841	0.0016451
16.103	0.99596	0.0024073		16.103	1.0006	0.00054902
16.327	0.99398	0.0025291		16.327	1.0009	0.00084063
16.551	0.99737	0.0023941		16.551	1.0007	0.00097664
16.774	1.0005	0.0024007		16.774	0.99893	0.00092272

## Sheet: Figures 3 a and b
J	2	2	2	2	2	2	2	2	2	2	2	2	2	2	2	2	2	2	2	2	2	2	2	2	2	2	2	2	2	2
I	2	2	2	2	2	2	0	2	2	2	2	0	2	2	2	0	2	2	2	0	2	2	0	2	2	2	2	2	2	2
mJ	2	1	2	0	1	-1	2	2	0	-2	1	1	-1	2	0	0	-2	1	-1	-1	2	0	-2	-2	1	-1	0	-2	-1	-2
mI	2	2	1	2	1	2	0	0	1	2	0	0	1	-1	0	0	1	-1	0	0	-2	-1	0	0	-2	-1	-2	-1	-2	-2
Magnetic field (gauss)	Energy (peV)
0	-260.53	-260.53	232.06	-285.92	-260.53	-285.92	232.06	481.32	-260.53	-285.92	-22.435	232.06	-260.53	481.32	-189.37	-22.435	-285.92	-260.53	232.06	-22.435	232.06	481.32	-285.92	-260.53	481.32	232.06	481.32	-260.53	232.06	-260.53
5	-301.54	-291.31	201.32	-302.35	-281.07	-294.21	211.55	463.33	-270.83	-286.04	-32.68	221.79	-260.58	472.44	-189.88	-21.911	-277.82	-250.32	232.03	-12.175	242.29	481.5	-269.56	-240.06	490.51	252.56	499.46	-229.79	262.85	-219.51
10	-342.56	-322.14	170.63	-318.83	-301.69	-302.71	191.03	445.48	-281.22	-286.4	-42.903	211.47	-260.73	463.88	-191.4	-20.362	-269.9	-240.21	231.95	-1.9064	252.47	482.06	-253.26	-219.66	500.02	273.04	517.75	-199.09	293.67	-178.5
15	-383.57	-353.01	139.98	-335.39	-322.38	-311.4	170.52	427.78	-291.7	-287	-53.096	201.12	-260.97	455.62	-193.84	-17.847	-262.17	-230.18	231.8	8.3638	262.58	482.99	-237.01	-199.34	509.87	293.49	536.21	-168.44	324.54	-137.48
20	-424.59	-383.92	109.37	-352.03	-343.14	-320.32	150.01	410.2	-302.27	-287.88	-63.254	190.74	-261.31	447.65	-197.11	-14.459	-254.6	-220.25	231.6	18.629	272.64	484.29	-220.83	-179.09	520.04	313.9	554.83	-137.83	355.46	-96.469
25	-465.6	-414.88	78.803	-368.79	-363.91	-329.48	129.52	392.76	-312.91	-289.06	-73.368	180.35	-261.74	439.96	-201.07	-10.305	-247.21	-210.41	231.35	28.883	282.63	485.95	-204.69	-158.92	530.55	334.27	573.63	-107.27	386.42	-55.454
30	-506.62	-445.88	48.282	-386.2	-384.18	-338.88	109.06	375.43	-323.61	-290.58	-83.432	169.94	-262.25	432.55	-205.58	-5.498	-239.98	-200.64	231.06	39.12	292.55	487.97	-188.62	-138.81	541.39	354.58	592.6	-76.746	417.42	-14.439
35	-547.63	-476.92	17.803	-406.35	-401.86	-348.57	88.629	358.22	-334.35	-292.47	-93.441	159.54	-262.84	425.4	-210.48	-0.14617	-232.92	-190.97	230.73	49.333	302.41	490.34	-172.59	-118.78	552.56	374.84	611.76	-46.268	448.46	26.576
40	-588.65	-508.01	-12.632	-427.36	-418.84	-358.57	68.239	341.12	-345.1	-294.81	-103.39	149.14	-263.51	418.5	-215.63	5.6505	-226.01	-181.37	230.37	59.517	312.2	493.05	-156.62	-98.815	564.07	395.03	631.1	-15.832	479.55	67.591
45	-629.66	-539.14	-43.024	-448.52	-435.8	-368.91	47.894	324.13	-355.83	-297.64	-113.27	138.76	-264.25	411.85	-220.87	11.804	-219.25	-171.85	229.99	69.667	321.92	496.11	-140.69	-78.92	575.9	415.15	650.63	14.56	510.68	108.61
50	-670.68	-570.31	-73.374	-469.79	-452.82	-379.62	27.601	307.24	-366.52	-301.03	-123.07	128.4	-265.09	405.42	-226.08	18.237	-212.64	-162.4	229.59	79.777	331.59	499.49	-124.82	-59.093	588.05	435.19	670.36	44.909	541.85	149.62
55	-711.69	-601.53	-103.68	-491.16	-469.89	-390.7	7.3677	290.44	-377.17	-305.02	-132.8	118.08	-266.02	399.22	-231.1	24.884	-206.18	-153.02	229.2	89.844	341.21	503.2	-108.99	-39.333	600.52	455.15	690.28	75.216	573.07	190.64
60	-752.71	-632.79	-133.95	-512.62	-487.03	-402.16	-12.802	273.74	-387.77	-309.67	-142.45	107.78	-267.08	393.23	-235.83	31.688	-199.86	-143.72	228.8	99.862	350.78	507.22	-93.214	-19.639	613.3	475.02	710.4	105.48	604.32	231.65
65	-793.72	-664.09	-164.17	-534.17	-504.24	-413.96	-32.902	257.12	-398.35	-314.99	-152.02	97.535	-268.29	387.44	-240.17	38.602	-193.67	-134.49	228.43	109.83	360.3	511.55	-77.479	-0.010525	626.38	494.81	730.73	135.7	635.62	272.67
70	-834.74	-695.43	-194.35	-555.81	-521.51	-426.1	-52.927	240.59	-408.93	-320.98	-161.49	87.334	-269.7	381.84	-244.03	45.581	-187.62	-125.32	228.09	119.74	369.79	516.17	-61.789	19.553	639.75	514.5	751.25	165.88	666.96	313.68
75	-875.75	-726.81	-224.49	-577.54	-538.85	-438.54	-72.874	224.14	-419.53	-327.62	-170.88	77.186	-271.33	376.43	-247.38	52.59	-181.7	-116.21	227.79	129.59	379.25	521.08	-46.141	39.053	653.4	534.1	771.97	196.02	698.35	354.7
80	-916.77	-758.24	-254.59	-599.36	-556.26	-451.27	-92.737	207.76	-430.16	-334.86	-180.18	67.095	-273.21	371.19	-250.21	59.595	-175.9	-107.17	227.55	139.37	388.7	526.26	-30.536	58.489	667.32	553.61	792.9	226.12	729.77	395.71
85	-957.78	-789.7	-284.64	-621.27	-573.74	-464.27	-112.51	191.46	-440.84	-342.65	-189.39	57.065	-275.36	366.12	-252.53	66.564	-170.23	-98.188	227.39	149.09	398.13	531.72	-14.971	77.863	681.5	573.02	814.02	256.18	761.24	436.73
90	-998.8	-821.21	-314.66	-643.27	-591.29	-477.52	-132.2	175.23	-451.58	-350.93	-198.5	47.099	-277.76	361.2	-254.4	73.468	-164.68	-89.265	227.31	158.74	407.56	537.44	0.55411	97.175	695.93	592.33	835.33	286.2	792.74	477.74
95	-1039.8	-852.75	-344.64	-665.37	-608.91	-491.02	-151.79	159.06	-462.38	-359.63	-207.53	37.199	-280.37	356.44	-255.9	80.28	-159.24	-80.4	227.35	168.32	417	543.4	16.041	116.43	710.6	611.55	856.85	316.17	824.29	518.76
100	-1080.8	-884.34	-374.57	-687.55	-626.59	-504.75	-171.28	142.96	-473.25	-368.71	-216.47	27.367	-283.16	351.82	-257.1	86.97	-153.92	-71.59	227.52	177.83	426.45	549.61	31.49	135.61	725.5	630.68	878.55	346.11	855.87	559.77

## Sheet: Figure 3c
	mJ
Magnetic field integral (gauss metre)	2	1	0	-1	-2
-44.732	0.20234	0.20672	0.19788	0.1949	0.19816
-44.508	0.2033	0.20344	0.19763	0.19448	0.20115
-44.285	0.20358	0.19919	0.19887	0.19537	0.20299
-44.061	0.20268	0.19573	0.20073	0.19758	0.20328
-43.837	0.20058	0.19447	0.20227	0.20072	0.20197
-43.614	0.19797	0.19562	0.20304	0.20399	0.19938
-43.39	0.19597	0.19824	0.20323	0.20639	0.19616
-43.166	0.1955	0.20113	0.20309	0.20714	0.19313
-42.943	0.19678	0.20365	0.20255	0.20593	0.19109
-42.719	0.19927	0.20565	0.20146	0.20299	0.19063
-42.495	0.20211	0.20693	0.19994	0.19914	0.19187
-42.272	0.20454	0.20708	0.19839	0.19557	0.19442
-42.048	0.20605	0.20568	0.19735	0.1933	0.19763
-41.824	0.20642	0.20269	0.19736	0.1927	0.20083
-41.601	0.2056	0.19878	0.19862	0.19353	0.20346
-41.377	0.20366	0.19529	0.20062	0.19537	0.20505
-41.153	0.20085	0.19356	0.2025	0.19797	0.20513
-40.93	0.19771	0.19415	0.20363	0.20115	0.20336
-40.706	0.19505	0.1967	0.20392	0.20447	0.19986
-40.482	0.19369	0.2002	0.2038	0.2069	0.19541
-40.259	0.1942	0.20352	0.20374	0.20728	0.19125
-40.035	0.19667	0.20594	0.2036	0.20522	0.18857
-39.811	0.20061	0.20709	0.20283	0.20146	0.18801
-39.588	0.20504	0.20693	0.20089	0.19755	0.18959
-39.364	0.20878	0.20555	0.19791	0.19491	0.19285
-39.14	0.21072	0.20312	0.19488	0.19413	0.19715
-38.917	0.21021	0.20004	0.19307	0.19498	0.20171
-38.693	0.20721	0.19701	0.19326	0.1969	0.20561
-38.469	0.20244	0.19486	0.1954	0.19938	0.20792
-38.246	0.19713	0.19428	0.19865	0.20195	0.20799
-38.022	0.19279	0.19546	0.20197	0.20404	0.20574
-37.798	0.19064	0.19808	0.20459	0.20494	0.20175
-37.575	0.19124	0.20142	0.20617	0.20413	0.19704
-37.351	0.19434	0.20452	0.20687	0.20158	0.19269
-37.127	0.19909	0.20644	0.20694	0.19793	0.1896
-36.904	0.20429	0.20669	0.20634	0.19431	0.18837
-36.68	0.20868	0.20545	0.20471	0.19195	0.18921
-36.456	0.21117	0.20342	0.20178	0.1917	0.19193
-36.233	0.21113	0.20136	0.19797	0.19366	0.19588
-36.009	0.20851	0.19967	0.19449	0.19719	0.20014
-35.786	0.20391	0.1985	0.19267	0.20135	0.20357
-35.562	0.19842	0.19789	0.19322	0.20527	0.2052
-35.338	0.19334	0.19801	0.19584	0.20834	0.20447
-35.115	0.18993	0.1991	0.19945	0.21004	0.20148
-34.891	0.18914	0.20103	0.20294	0.20978	0.19711
-34.667	0.19144	0.20311	0.20564	0.20713	0.19268
-34.444	0.19653	0.20443	0.20721	0.20225	0.18957
-34.22	0.2032	0.20456	0.20728	0.19632	0.18865
-33.996	0.20954	0.20372	0.20553	0.19115	0.19006
-33.773	0.21367	0.20227	0.20242	0.18823	0.19341
-33.549	0.21436	0.20055	0.19899	0.18816	0.19793
-33.325	0.21142	0.19893	0.19629	0.19071	0.20265
-33.102	0.20574	0.19767	0.19508	0.19497	0.20654
-32.878	0.19899	0.19699	0.19549	0.19991	0.20863
-32.654	0.19302	0.19712	0.19702	0.20461	0.20822
-32.431	0.18938	0.19812	0.19909	0.20812	0.20529
-32.207	0.18889	0.19989	0.20115	0.20956	0.20052
-31.983	0.19154	0.20203	0.20294	0.2084	0.19509
-31.76	0.19659	0.20383	0.20445	0.20478	0.19034
-31.536	0.20277	0.20473	0.20534	0.19985	0.18731
-31.312	0.20855	0.20463	0.20487	0.19536	0.1866
-31.089	0.21255	0.20372	0.20262	0.19276	0.18835
-30.865	0.21379	0.2023	0.1991	0.19248	0.19232
-30.641	0.2119	0.2007	0.19559	0.1941	0.19771
-30.418	0.20719	0.19928	0.19341	0.19693	0.20319
-30.194	0.20074	0.19825	0.19353	0.2003	0.20718
-29.97	0.19411	0.19783	0.19602	0.20355	0.20848
-29.747	0.18895	0.19842	0.19999	0.20595	0.20669
-29.523	0.18664	0.20005	0.20425	0.20668	0.20238
-29.299	0.18801	0.20209	0.20786	0.20519	0.19684
-29.076	0.19293	0.20374	0.21003	0.20172	0.19158
-28.852	0.20012	0.20455	0.21007	0.19731	0.18794
-28.628	0.20747	0.20463	0.20774	0.19343	0.18674
-28.405	0.2128	0.20412	0.20367	0.19125	0.18816
-28.181	0.21461	0.20302	0.19927	0.19129	0.19181
-27.957	0.21258	0.20131	0.19587	0.19345	0.19679
-27.734	0.20753	0.19925	0.1941	0.19719	0.20193
-27.51	0.20099	0.19757	0.19369	0.20178	0.20598
-27.286	0.19473	0.19708	0.19399	0.20637	0.20784
-27.063	0.19031	0.19794	0.19495	0.20983	0.20697
-26.839	0.18883	0.19962	0.19696	0.21109	0.20351
-26.615	0.19063	0.20125	0.20021	0.20955	0.19836
-26.392	0.19524	0.2022	0.20429	0.20528	0.19299
-26.168	0.2013	0.20262	0.20789	0.19926	0.18894
-25.944	0.20704	0.20312	0.20928	0.19326	0.18729
-25.721	0.21095	0.20378	0.20778	0.18909	0.1884
-25.497	0.21222	0.20395	0.20419	0.18772	0.19193
-25.274	0.2107	0.20292	0.20024	0.18902	0.19713
-25.05	0.20685	0.20066	0.19748	0.19213	0.20288
-24.826	0.20158	0.19789	0.19653	0.19623	0.20778
-24.603	0.19608	0.1958	0.1969	0.20088	0.21034
-24.379	0.19163	0.1956	0.19745	0.20573	0.2096
-24.155	0.18935	0.19773	0.19746	0.20984	0.20562
-23.932	0.19013	0.20128	0.19734	0.21168	0.19957
-23.708	0.19415	0.20451	0.19812	0.20995	0.19328
-23.484	0.20054	0.20603	0.20036	0.20461	0.18846
-23.261	0.20739	0.20571	0.20336	0.19744	0.1861
-23.037	0.21239	0.20445	0.20543	0.19139	0.18634
-22.813	0.2138	0.20322	0.20541	0.18877	0.1888
-22.59	0.21118	0.20231	0.20348	0.18999	0.19304
-22.366	0.2055	0.20135	0.20095	0.19368	0.19852
-22.142	0.19875	0.19969	0.19938	0.19783	0.20435
-21.919	0.193	0.19743	0.19934	0.20105	0.20919
-21.695	0.18966	0.19573	0.20006	0.20286	0.2117
-21.471	0.18936	0.19581	0.20046	0.20332	0.21105
-21.248	0.19214	0.1979	0.19999	0.20267	0.2073
-21.024	0.19742	0.20103	0.19898	0.20115	0.20142
-20.8	0.20395	0.20391	0.19815	0.19901	0.19498
-20.577	0.20993	0.20578	0.19789	0.19678	0.18962
-20.353	0.21359	0.20631	0.19833	0.19521	0.18656
-20.129	0.2139	0.20538	0.19938	0.19494	0.18639
-19.906	0.21077	0.20334	0.20063	0.19616	0.18909
-19.682	0.20503	0.20085	0.20165	0.19839	0.19408
-19.458	0.19817	0.19863	0.20221	0.20088	0.20012
-19.235	0.19193	0.19717	0.20239	0.20302	0.20549
-19.011	0.18784	0.19668	0.20265	0.20429	0.20854
-18.787	0.18689	0.19722	0.20328	0.20432	0.20829
-18.564	0.18937	0.19876	0.20398	0.20311	0.20478
-18.34	0.19483	0.20108	0.204	0.20098	0.19911
-18.116	0.20208	0.20366	0.20291	0.19828	0.19307
-17.893	0.20936	0.20577	0.20092	0.19548	0.18848
-17.669	0.21476	0.20673	0.19863	0.19337	0.18651
-17.445	0.21674	0.20616	0.19672	0.19286	0.18752
-17.222	0.21463	0.20416	0.1958	0.1942	0.19121
-16.998	0.20885	0.20131	0.19616	0.19691	0.19678
-16.774	0.2009	0.19834	0.19759	0.2003	0.20287
-16.551	0.19291	0.19594	0.19962	0.20372	0.2078
-16.327	0.18694	0.19479	0.20175	0.20642	0.2101
-16.103	0.18441	0.19544	0.20357	0.20749	0.2091
-15.88	0.18599	0.19782	0.20472	0.20641	0.20506
-15.656	0.19153	0.2011	0.20489	0.20346	0.19901
-15.432	0.19985	0.20409	0.20415	0.19939	0.19253
-15.209	0.20871	0.20615	0.20263	0.19528	0.18723
-14.985	0.21547	0.20726	0.20059	0.19235	0.18433
-14.762	0.21818	0.20724	0.19875	0.19136	0.18447
-14.538	0.21618	0.20592	0.19779	0.19243	0.18767
-14.314	0.21022	0.20352	0.19775	0.19515	0.19336
-14.091	0.20216	0.20041	0.19838	0.19868	0.20036
-13.867	0.19429	0.19718	0.19933	0.20223	0.20697
-13.643	0.18849	0.19481	0.20015	0.20517	0.21138
-13.42	0.18594	0.19414	0.20083	0.20675	0.21234
-13.196	0.18706	0.19533	0.20157	0.20649	0.20955
-12.972	0.19157	0.1979	0.20229	0.20452	0.20372
-12.749	0.19841	0.20105	0.20279	0.20128	0.19647
-12.525	0.2058	0.20417	0.20276	0.19748	0.18979
-12.301	0.21182	0.20666	0.20202	0.19424	0.18527
-12.078	0.21499	0.20773	0.20083	0.19268	0.18377
-11.854	0.21463	0.20692	0.19974	0.19321	0.1855
-11.63	0.2109	0.20456	0.19912	0.19529	0.19013
-11.407	0.20485	0.20146	0.19899	0.19801	0.1967
-11.183	0.19814	0.19843	0.19916	0.20077	0.20352
-10.959	0.19252	0.19611	0.19954	0.20318	0.20866
-10.736	0.18927	0.1951	0.20017	0.20479	0.21067
-10.512	0.18901	0.19577	0.20099	0.20516	0.20907
-10.288	0.19178	0.19784	0.20179	0.20415	0.20445
-10.065	0.19692	0.20059	0.20234	0.20191	0.19824
-9.841	0.20306	0.20326	0.20246	0.19901	0.19221
-9.6174	0.20847	0.20525	0.20213	0.1963	0.18786
-9.3937	0.2116	0.20607	0.2015	0.19471	0.18612
-9.17	0.21165	0.20556	0.20074	0.19467	0.18737
-8.9464	0.20873	0.20389	0.20004	0.19592	0.19142
-8.7227	0.20387	0.20143	0.1995	0.19791	0.19729
-8.4991	0.1985	0.19877	0.19921	0.20021	0.20332
-8.2754	0.19398	0.19677	0.19927	0.20238	0.20759
-8.0517	0.19129	0.19627	0.19984	0.2038	0.20881
-7.8281	0.1911	0.19747	0.20088	0.2039	0.20665
-7.6044	0.19374	0.19979	0.20198	0.20267	0.20182
-7.3808	0.19881	0.20229	0.20254	0.20055	0.19581
-7.1571	0.20492	0.20429	0.20233	0.19802	0.19043
-6.9334	0.21009	0.20549	0.20159	0.19569	0.18715
-6.7098	0.21247	0.20575	0.2007	0.19446	0.18662
-6.4861	0.21123	0.20484	0.20014	0.19498	0.18881
-6.2625	0.20675	0.2028	0.20008	0.19712	0.19325
-6.0388	0.20044	0.20013	0.20024	0.20007	0.19913
-5.8151	0.1942	0.1975	0.20036	0.20279	0.20514
-5.5915	0.18986	0.19556	0.20045	0.2045	0.20962
-5.3678	0.18849	0.19499	0.20066	0.20486	0.211
-5.1442	0.19034	0.19625	0.20098	0.20397	0.20846
-4.9205	0.19499	0.19918	0.20127	0.2021	0.20247
-4.6968	0.20152	0.20284	0.20141	0.19951	0.19471
-4.4732	0.20849	0.20609	0.20142	0.19645	0.18755
-4.2495	0.21403	0.20809	0.20128	0.19361	0.183
-4.0259	0.21643	0.20835	0.20103	0.19211	0.18208
-3.8022	0.2147	0.2068	0.2008	0.19287	0.18484
-3.5786	0.20899	0.204	0.20054	0.19585	0.19061
-3.3549	0.20068	0.20074	0.20022	0.20005	0.19831
-3.1312	0.19211	0.19743	0.20012	0.20402	0.20633
-2.9076	0.18572	0.19451	0.20039	0.20677	0.21262
-2.6839	0.18309	0.19293	0.2008	0.20784	0.21533
-2.4603	0.18472	0.19363	0.2011	0.20698	0.21358
-2.2366	0.19024	0.19666	0.20114	0.20428	0.20768
-2.0129	0.19859	0.20102	0.20095	0.20038	0.19907
-1.7893	0.20798	0.20527	0.20073	0.19608	0.18993
-1.5656	0.21602	0.20845	0.20061	0.19236	0.18257
-1.342	0.22045	0.21004	0.20057	0.19026	0.17868
-1.1183	0.21999	0.20965	0.20071	0.1905	0.17915
-0.89464	0.21473	0.2073	0.20099	0.19304	0.18394
-0.67098	0.206	0.2036	0.20111	0.19717	0.19212
-0.44732	0.19607	0.19928	0.20098	0.20178	0.20189
-0.22366	0.18746	0.19517	0.20075	0.20578	0.21084
0	0.18214	0.19236	0.20057	0.20831	0.21662
0.22366	0.18118	0.1918	0.20054	0.20878	0.2177
0.44732	0.18477	0.19365	0.20071	0.2071	0.21376
0.67098	0.19221	0.19724	0.20096	0.20377	0.20582
0.89464	0.20184	0.20161	0.20109	0.19944	0.19601
1.1183	0.21127	0.20587	0.201	0.19496	0.1869
1.342	0.21813	0.20907	0.20071	0.19149	0.1806
1.5656	0.22075	0.21029	0.20042	0.1902	0.17834
1.7893	0.21854	0.20923	0.20023	0.19156	0.18045
2.0129	0.21207	0.20635	0.20015	0.19489	0.18654
2.2366	0.20311	0.20228	0.20037	0.19891	0.19532
2.4603	0.19403	0.19787	0.2008	0.2027	0.2046
2.6839	0.18697	0.1943	0.20106	0.20583	0.21184
2.9076	0.18338	0.19267	0.20109	0.20773	0.21513
3.1312	0.18394	0.19339	0.20105	0.20781	0.21381
3.3549	0.18853	0.19604	0.20102	0.20592	0.20849
3.5786	0.19611	0.19961	0.20109	0.20236	0.20083
3.8022	0.20476	0.20312	0.20126	0.19797	0.1929
4.0259	0.21212	0.20597	0.20128	0.19414	0.18648
4.2495	0.21622	0.20768	0.20104	0.19217	0.18288
4.4732	0.21615	0.20788	0.20065	0.19242	0.18289
4.6968	0.21225	0.2065	0.20026	0.19437	0.18663
4.9205	0.2059	0.20372	0.19997	0.19718	0.19323
5.1442	0.19893	0.20016	0.1999	0.20022	0.2008
5.3678	0.19291	0.19697	0.20008	0.20296	0.20707
5.5915	0.18898	0.19539	0.20057	0.20482	0.21024
5.8151	0.18794	0.19588	0.20129	0.20533	0.20955
6.0388	0.19024	0.19787	0.20198	0.20443	0.20549
6.2625	0.19552	0.20036	0.20228	0.20231	0.19953
6.4861	0.20237	0.20267	0.20197	0.1994	0.19359
6.7098	0.20869	0.20448	0.20112	0.19645	0.18926
6.9334	0.21252	0.20542	0.20022	0.19445	0.18739
7.1571	0.21283	0.20514	0.19971	0.19417	0.18816
7.3808	0.20968	0.20371	0.1997	0.19562	0.19128
7.6044	0.2042	0.20156	0.20002	0.19809	0.19613
7.8281	0.19812	0.1993	0.20034	0.20071	0.20153
8.0517	0.19316	0.19756	0.20059	0.20279	0.20591
8.2754	0.19052	0.19682	0.20099	0.20387	0.2078
8.4991	0.19071	0.19741	0.20164	0.20378	0.20646
8.7227	0.19365	0.19924	0.20224	0.20266	0.20221
8.9464	0.19869	0.20172	0.20243	0.20072	0.19644
9.17	0.20462	0.20409	0.20202	0.1982	0.19107
9.3937	0.20983	0.20567	0.20113	0.19568	0.1877
9.6174	0.21276	0.20595	0.20008	0.19413	0.18708
9.841	0.21243	0.20482	0.19929	0.1943	0.18916
10.065	0.20874	0.2027	0.19899	0.19614	0.19342
10.288	0.20265	0.20029	0.19913	0.19896	0.19897
10.512	0.19593	0.19807	0.19961	0.20192	0.20447
10.736	0.19056	0.19631	0.20043	0.2043	0.20841
10.959	0.18789	0.19561	0.20143	0.20546	0.2096
11.183	0.18848	0.19662	0.20227	0.20499	0.20764
11.407	0.19224	0.1992	0.20262	0.20296	0.20297
11.63	0.19848	0.20243	0.20241	0.19996	0.19673
11.854	0.20578	0.20522	0.20175	0.19675	0.1905
12.078	0.21214	0.20694	0.20095	0.19406	0.18591
12.301	0.21572	0.20733	0.20025	0.1926	0.18411
12.525	0.21546	0.2063	0.19977	0.19289	0.18558
12.749	0.21146	0.20407	0.19944	0.19487	0.19016
12.972	0.20485	0.20115	0.19905	0.19797	0.19698
13.196	0.19744	0.19803	0.1987	0.20138	0.20445
13.42	0.19114	0.19528	0.19874	0.20429	0.21055
13.643	0.18732	0.19371	0.1995	0.20602	0.21345
13.867	0.18668	0.19402	0.20098	0.20614	0.21218
14.091	0.18929	0.19639	0.20259	0.20482	0.20691
14.314	0.19467	0.20024	0.20361	0.20249	0.19899
14.538	0.20165	0.20437	0.20393	0.19934	0.19071
14.762	0.20851	0.20769	0.20358	0.19583	0.18438
14.985	0.2135	0.20936	0.20256	0.19308	0.18151
15.209	0.21542	0.20873	0.20111	0.19215	0.18259
15.432	0.21382	0.20601	0.19946	0.19337	0.18734
15.656	0.20909	0.20229	0.19769	0.19618	0.19474
15.88	0.20253	0.19854	0.19631	0.1995	0.20311
16.103	0.19592	0.19544	0.19595	0.20245	0.21023
16.327	0.19085	0.1937	0.19685	0.20461	0.214
16.551	0.18841	0.19385	0.1988	0.20568	0.21325
16.774	0.1891	0.19589	0.20132	0.20544	0.20825
16.998	0.1928	0.19915	0.20367	0.20388	0.2005
17.222	0.19862	0.20267	0.20518	0.20127	0.19226
17.445	0.20499	0.20561	0.20545	0.19824	0.18571
17.669	0.21008	0.20732	0.20464	0.1956	0.18235
17.893	0.21242	0.20743	0.20332	0.19406	0.18277
18.116	0.21134	0.20609	0.2019	0.19398	0.18668
18.34	0.20722	0.20386	0.20052	0.19531	0.1931
18.564	0.20138	0.20131	0.19912	0.19778	0.20041
18.787	0.19561	0.19891	0.19784	0.20085	0.20679
19.011	0.19155	0.19707	0.19713	0.20356	0.21069
19.235	0.19019	0.1963	0.1973	0.20494	0.21127
19.458	0.19191	0.19679	0.19827	0.20454	0.2085
19.682	0.19639	0.19822	0.19962	0.20265	0.20312
19.906	0.20258	0.20012	0.20081	0.19995	0.19654
20.129	0.20875	0.20212	0.20152	0.1972	0.19041
20.353	0.21306	0.20389	0.20167	0.1952	0.18619
20.577	0.21427	0.2049	0.20147	0.19456	0.18481
20.8	0.21213	0.20452	0.20142	0.19531	0.18662
21.024	0.20737	0.20256	0.20178	0.19693	0.19136
21.248	0.20133	0.19948	0.20249	0.19875	0.19796
21.471	0.19555	0.19625	0.20317	0.2004	0.20463
21.695	0.19123	0.19431	0.20317	0.20202	0.20926
21.919	0.18908	0.19488	0.20207	0.2037	0.21027
22.142	0.18947	0.19804	0.20021	0.20499	0.20729
22.366	0.19247	0.20255	0.1985	0.20509	0.20139
22.59	0.19773	0.20651	0.1979	0.20325	0.19462
22.813	0.2042	0.20845	0.19858	0.19962	0.18914
23.037	0.21031	0.20811	0.19953	0.19567	0.18638
23.261	0.21442	0.20598	0.19954	0.1933	0.18676
23.484	0.21544	0.20283	0.19831	0.19353	0.18989
23.708	0.21319	0.19914	0.19696	0.19574	0.19498
23.932	0.20846	0.19511	0.19726	0.19834	0.20084
24.155	0.20258	0.19129	0.19996	0.20023	0.20595
24.379	0.19691	0.18898	0.20405	0.20125	0.20881
24.603	0.19248	0.18974	0.20744	0.20178	0.20856
24.826	0.1901	0.19425	0.20818	0.20226	0.20522
25.05	0.19036	0.20138	0.2058	0.20269	0.19977
25.274	0.19348	0.20854	0.20169	0.20248	0.19381
25.497	0.19881	0.21323	0.19788	0.20103	0.18906
25.721	0.20485	0.21433	0.1956	0.19851	0.18671
25.944	0.20978	0.21218	0.1949	0.19594	0.1872
26.168	0.21215	0.20791	0.19515	0.19454	0.19025
26.392	0.21138	0.2028	0.19576	0.19497	0.19509
26.615	0.20785	0.19792	0.19657	0.19702	0.20063
26.839	0.20266	0.19398	0.19808	0.19968	0.20561
27.063	0.19718	0.19147	0.20089	0.20172	0.20874
27.286	0.1927	0.19101	0.2047	0.20261	0.20898
27.51	0.19028	0.1929	0.20832	0.2026	0.2059
27.734	0.19052	0.19686	0.21026	0.20228	0.20007
27.957	0.19345	0.20192	0.2097	0.20186	0.19307
28.181	0.19837	0.20656	0.20706	0.20094	0.18707
28.405	0.20402	0.20944	0.20333	0.19928	0.18393
28.628	0.20885	0.20996	0.19928	0.19737	0.18454
28.852	0.21155	0.20821	0.19559	0.19603	0.18863
29.076	0.21138	0.20495	0.19286	0.19578	0.19503
29.299	0.20838	0.20116	0.1918	0.19661	0.20205
29.523	0.20341	0.19769	0.19297	0.1981	0.20783
29.747	0.19785	0.19522	0.19626	0.19984	0.21083
29.97	0.19319	0.19435	0.20064	0.20155	0.21027
30.194	0.19054	0.19561	0.20453	0.2029	0.20642
30.418	0.19051	0.19886	0.2067	0.20349	0.20045
30.641	0.19313	0.20302	0.20697	0.20285	0.19403
30.865	0.19784	0.20662	0.20575	0.20103	0.18876
31.089	0.20352	0.20848	0.20353	0.19868	0.18578
31.312	0.20872	0.20816	0.2008	0.19666	0.18566
31.536	0.21205	0.2059	0.19809	0.1956	0.18836
31.76	0.21263	0.20239	0.1961	0.19561	0.19327
31.983	0.2104	0.19835	0.19549	0.19643	0.19933
32.207	0.20611	0.19452	0.19652	0.19778	0.20507
32.431	0.20093	0.19177	0.19891	0.1994	0.209
32.654	0.19602	0.19109	0.20189	0.20099	0.21001
32.878	0.19229	0.1932	0.20457	0.20225	0.20769
33.102	0.19035	0.19804	0.20612	0.20297	0.20253
33.325	0.19062	0.20439	0.20611	0.20302	0.19587
33.549	0.19321	0.21012	0.20492	0.20214	0.18962
33.773	0.19765	0.21333	0.20299	0.20041	0.18561
33.996	0.20283	0.21342	0.20037	0.19843	0.18494
34.22	0.2073	0.2108	0.19733	0.19686	0.18772
34.444	0.20983	0.20639	0.19465	0.19602	0.19312
34.667	0.20979	0.2013	0.19331	0.19601	0.19959
34.891	0.20735	0.19646	0.19408	0.19677	0.20533
35.115	0.20332	0.19275	0.19695	0.19818	0.2088
35.338	0.19885	0.19097	0.20089	0.20013	0.20917
35.562	0.19516	0.1916	0.20449	0.20222	0.20653
35.786	0.19328	0.19444	0.20672	0.2037	0.20187
36.009	0.19376	0.19853	0.20739	0.20377	0.19656
36.233	0.19651	0.20262	0.20685	0.20212	0.1919
36.456	0.20075	0.20576	0.20535	0.19933	0.18881
36.68	0.20528	0.20754	0.2029	0.19651	0.18777
36.904	0.20886	0.20794	0.19959	0.19464	0.18897
37.127	0.21056	0.20704	0.19605	0.19408	0.19227
37.351	0.21005	0.2049	0.1933	0.19472	0.19702
37.575	0.20753	0.20185	0.19218	0.19631	0.20212
37.798	0.20367	0.19852	0.19306	0.19854	0.20621
38.022	0.19932	0.19584	0.1957	0.20103	0.20811
38.246	0.19527	0.1949	0.19925	0.20339	0.20719
38.469	0.1922	0.19635	0.20269	0.20517	0.20359
38.693	0.19064	0.19992	0.20526	0.20588	0.19831
38.917	0.19107	0.20427	0.20664	0.20515	0.19287
39.14	0.19369	0.20755	0.20698	0.20291	0.18887
39.364	0.19814	0.20844	0.20644	0.19954	0.18744
39.588	0.20334	0.20679	0.20518	0.19588	0.18882
39.811	0.20786	0.20351	0.20328	0.19301	0.19233
40.035	0.21046	0.19994	0.20091	0.19198	0.19671
40.259	0.21058	0.19706	0.19852	0.1932	0.20065
40.482	0.20849	0.19519	0.19682	0.19625	0.20325
40.706	0.20495	0.19444	0.19638	0.20001	0.20422
40.93	0.20085	0.19501	0.19724	0.20319	0.20371
41.153	0.19698	0.19722	0.19874	0.20504	0.20202
41.377	0.19403	0.20093	0.20008	0.20545	0.19951
41.601	0.19264	0.20516	0.20102	0.2046	0.19658
41.824	0.19316	0.20847	0.20181	0.20279	0.19377
42.048	0.19546	0.20981	0.20267	0.20028	0.19177
42.272	0.19887	0.20897	0.20354	0.19735	0.19127
42.495	0.20248	0.20647	0.20398	0.19451	0.19256
42.719	0.20545	0.20312	0.20338	0.19277	0.19527
42.943	0.20722	0.19969	0.20152	0.1931	0.19848
43.166	0.20751	0.1968	0.19897	0.19562	0.2011
43.39	0.20626	0.19503	0.19688	0.19941	0.20243
43.614	0.20368	0.19481	0.19628	0.20295	0.20228
43.837	0.20035	0.19621	0.19751	0.20499	0.20095
44.061	0.19712	0.19886	0.19992	0.20509	0.199
44.285	0.19492	0.20209	0.2022	0.20374	0.19706
44.508	0.19445	0.20498	0.20324	0.20167	0.19566
44.732	0.19593	0.20669	0.20293	0.19927	0.19519
44.956	0.19897	0.20669	0.20198	0.19666	0.1957
45.179	0.20274	0.20506	0.2012	0.19418	0.19683
45.403	0.20626	0.20245	0.20065	0.19274	0.1979
45.627	0.20872	0.19987	0.19973	0.19336	0.19832
45.85	0.20966	0.19803	0.19812	0.1962	0.19798
46.074	0.20899	0.19712	0.19646	0.20018	0.19726
46.297	0.20684	0.19698	0.19601	0.20348	0.19669
46.521	0.20341	0.19757	0.19767	0.20479	0.19655
46.745	0.19907	0.19911	0.20106	0.20407	0.19669
46.968	0.19447	0.20164	0.20479	0.2023	0.1968
47.192	0.19065	0.2046	0.20735	0.20062	0.19678
47.416	0.18869	0.20688	0.20805	0.19953	0.19685
47.639	0.18926	0.20746	0.2071	0.19875	0.19743
47.863	0.19225	0.20611	0.20507	0.19796	0.19861
48.087	0.19691	0.20347	0.20231	0.19741	0.1999
48.31	0.20214	0.20051	0.19917	0.19766	0.20052
48.534	0.20683	0.1981	0.19627	0.1989	0.1999
48.758	0.21006	0.19681	0.19449	0.20058	0.19807
48.981	0.21117	0.19691	0.19455	0.20167	0.1957
49.205	0.20989	0.19846	0.19649	0.20148	0.19368
49.429	0.20651	0.20111	0.19956	0.2001	0.19272
49.652	0.20192	0.20397	0.20272	0.19833	0.19306
49.876	0.19743	0.2059	0.20507	0.19701	0.19459
50.1	0.1942	0.20618	0.20614	0.1966	0.19688
50.323	0.1929	0.20494	0.2057	0.19711	0.19935
50.547	0.19363	0.20295	0.20374	0.19836	0.20131
50.771	0.19606	0.20099	0.2006	0.2002	0.20215
50.994	0.1997	0.19927	0.1972	0.20223	0.2016
51.218	0.20393	0.19756	0.19494	0.20362	0.19995
51.442	0.20785	0.19584	0.19495	0.20344	0.19792
51.665	0.21041	0.19466	0.19731	0.20142	0.1962
51.889	0.2107	0.19485	0.20098	0.19832	0.19515
52.113	0.20836	0.19687	0.20447	0.19546	0.19483
52.336	0.20385	0.20042	0.20657	0.19398	0.19519
52.56	0.19838	0.20434	0.20684	0.19423	0.19621
52.784	0.19354	0.20722	0.20551	0.19584	0.19789
53.007	0.19072	0.2082	0.203	0.19811	0.19997
53.231	0.19066	0.20733	0.19961	0.20054	0.20186
53.455	0.19329	0.20536	0.19574	0.20286	0.20275
53.678	0.19784	0.20321	0.19219	0.20471	0.20205
53.902	0.20315	0.2014	0.19027	0.20544	0.19974
54.126	0.20799	0.19999	0.1911	0.20446	0.19646
54.349	0.21129	0.19892	0.19476	0.20175	0.19328
54.573	0.21231	0.19835	0.19998	0.19809	0.19127
54.797	0.21076	0.19861	0.20477	0.19479	0.19106
55.02	0.20694	0.19981	0.2075	0.19305	0.1927
55.244	0.20176	0.20152	0.20773	0.19333	0.19566
55.468	0.19654	0.20288	0.20623	0.19528	0.19908
55.691	0.19266	0.20305	0.20426	0.19802	0.20201
55.915	0.19102	0.20193	0.20259	0.20077	0.20369
56.139	0.19183	0.20023	0.20116	0.20308	0.2037
56.362	0.1947	0.19877	0.19975	0.20462	0.20215
56.586	0.19891	0.19784	0.19868	0.20496	0.19961
56.809	0.20347	0.19731	0.19858	0.20382	0.19682
57.033	0.20729	0.19714	0.19963	0.20155	0.19438
57.257	0.20933	0.19763	0.20129	0.1991	0.19266
57.48	0.20897	0.19917	0.20268	0.19733	0.19186
57.704	0.20631	0.20174	0.20313	0.1966	0.19222
57.928	0.20223	0.20469	0.20251	0.19677	0.19379
58.151	0.19806	0.20703	0.2011	0.19752	0.1963
58.375	0.19497	0.208	0.19938	0.19857	0.19908
58.599	0.19364	0.20753	0.19776	0.19977	0.20129
58.822	0.1941	0.20616	0.19654	0.20095	0.20225
59.046	0.19595	0.20453	0.1959	0.20186	0.20175
59.27	0.19865	0.20294	0.19612	0.20218	0.2001
59.493	0.20166	0.20126	0.19736	0.20181	0.19791
59.717	0.20444	0.19939	0.19929	0.20098	0.1959
59.941	0.20644	0.19763	0.2012	0.20009	0.19465
60.164	0.20728	0.19636	0.20261	0.19924	0.19452
60.388	0.20687	0.19579	0.20355	0.19823	0.19556
60.612	0.20542	0.19605	0.20415	0.19702	0.19737
60.835	0.20331	0.19717	0.20425	0.196	0.19928
61.059	0.20111	0.19898	0.20362	0.1957	0.20059
61.283	0.19939	0.20108	0.2022	0.19639	0.20094
61.506	0.19856	0.20301	0.20018	0.1979	0.20035
61.73	0.19879	0.20429	0.19815	0.19962	0.19915
61.954	0.19994	0.20459	0.19692	0.20083	0.19773
62.177	0.20159	0.20395	0.19692	0.20117	0.19636
62.401	0.20321	0.20278	0.19797	0.20091	0.19513
62.625	0.20426	0.20158	0.19953	0.20047	0.19416
62.848	0.20443	0.20076	0.20104	0.20002	0.19376
63.072	0.20365	0.20046	0.2021	0.19953	0.19427
63.296	0.20219	0.20056	0.20242	0.19902	0.19581
63.519	0.20043	0.20097	0.20175	0.19874	0.19811
63.743	0.19875	0.2017	0.20006	0.19899	0.2005
63.967	0.19743	0.20271	0.19787	0.19978	0.20221
64.19	0.19667	0.20383	0.19614	0.20074	0.20263
64.414	0.1965	0.20482	0.1958	0.20134	0.20155
64.638	0.19696	0.20531	0.19726	0.2012	0.19927
64.861	0.19802	0.20492	0.20026	0.20032	0.19649
65.085	0.19957	0.20351	0.20383	0.19906	0.19403
65.309	0.20132	0.20129	0.2068	0.198	0.19259
65.532	0.20284	0.19869	0.2084	0.19759	0.19249
65.756	0.20378	0.19619	0.20849	0.19793	0.19361
65.98	0.20395	0.19433	0.20725	0.19899	0.19549
66.203	0.20337	0.19368	0.20487	0.20055	0.19754
66.427	0.20222	0.19464	0.20175	0.20213	0.19926
66.651	0.20081	0.19718	0.19854	0.20307	0.2004
66.874	0.19949	0.20074	0.19601	0.20292	0.20083
67.098	0.19864	0.20432	0.19483	0.20167	0.20054
67.321	0.19851	0.20688	0.19527	0.19966	0.19968
67.545	0.19911	0.20793	0.19691	0.19757	0.19847
67.769	0.20022	0.20753	0.19892	0.19612	0.19721
67.992	0.20148	0.20606	0.20056	0.19573	0.19617
68.216	0.20262	0.20398	0.20149	0.19637	0.19555
68.44	0.20354	0.20166	0.20165	0.19768	0.19548
68.663	0.20426	0.19939	0.20124	0.19913	0.19598
68.887	0.20472	0.19769	0.20043	0.20024	0.19692
69.111	0.20468	0.19721	0.19924	0.20083	0.19804
69.334	0.20389	0.1983	0.19788	0.20099	0.19894
69.558	0.2023	0.2006	0.19679	0.20097	0.19934
69.782	0.20025	0.20322	0.19634	0.20101	0.19918
70.005	0.19827	0.20518	0.19666	0.20123	0.19866
70.229	0.19696	0.20582	0.19768	0.20139	0.19815
70.453	0.19667	0.20506	0.19922	0.20115	0.19791
70.676	0.19748	0.20324	0.20105	0.20031	0.19792
70.9	0.19925	0.2008	0.20313	0.19887	0.19795
71.124	0.20166	0.19815	0.20541	0.19697	0.1978
71.347	0.20417	0.19587	0.20738	0.19516	0.19741
71.571	0.20614	0.19467	0.20803	0.19428	0.19687
71.795	0.20698	0.19503	0.20659	0.19498	0.19642
72.018	0.20643	0.19687	0.20308	0.19725	0.19638
72.242	0.20461	0.19959	0.19842	0.20048	0.1969
72.466	0.20204	0.20232	0.19407	0.20367	0.1979
72.689	0.19938	0.20439	0.19146	0.20574	0.19903

## Sheet: Figure 3d
Magnetic field integral (gauss metre)	Alignment
-44.732	0.00090399
-44.508	0.0039238
-44.285	0.0052075
-44.061	0.0042846
-43.837	0.0013462
-43.614	-0.002745
-43.39	-0.0067101
-43.166	-0.0093002
-42.943	-0.0097363
-42.719	-0.0079437
-42.495	-0.0045023
-42.272	-0.00037624
-42.048	0.0034226
-41.824	0.0060925
-41.601	0.0071453
-41.377	0.0063837
-41.153	0.0038575
-40.93	-0.00010278
-40.706	-0.0047928
-40.482	-0.0091237
-40.259	-0.011844
-40.035	-0.011976
-39.811	-0.009246
-39.588	-0.0042481
-39.364	0.0017434
-39.14	0.0071807
-38.917	0.010668
-38.693	0.011303
-38.469	0.0089193
-38.246	0.0041768
-38.022	-0.0015978
-37.798	-0.0068517
-37.575	-0.010337
-37.351	-0.011448
-37.127	-0.010214
-36.904	-0.0070857
-36.68	-0.0027587
-36.456	0.0018765
-36.233	0.005765
-36.009	0.0078618
-35.786	0.0074452
-35.562	0.0044117
-35.338	-0.00059954
-35.115	-0.0063008
-34.891	-0.011051
-34.667	-0.013319
-34.444	-0.012225
-34.22	-0.0079368
-33.996	-0.0016804
-33.773	0.0047097
-33.549	0.0094721
-33.325	0.011477
-33.102	0.010441
-32.878	0.0068384
-32.654	0.0016746
-32.431	-0.0037705
-32.207	-0.0082335
-31.983	-0.010761
-31.76	-0.010911
-31.536	-0.0087741
-31.312	-0.0048596
-31.089	1.9887e-05
-30.865	0.0048112
-30.641	0.0083137
-30.418	0.0094299
-30.194	0.0075589
-29.97	0.0029421
-29.747	-0.0032664
-29.523	-0.0092964
-29.299	-0.013329
-29.076	-0.014124
-28.852	-0.011473
-28.628	-0.0062771
-28.405	-0.00019688
-28.181	0.0049986
-27.957	0.0080624
-27.734	0.0085699
-27.51	0.0068046
-27.286	0.0034274
-27.063	-0.00078149
-26.839	-0.0049882
-26.615	-0.0083026
-26.392	-0.0098992
-26.168	-0.0092895
-25.944	-0.0065679
-25.721	-0.00243
-25.497	0.0020621
-25.274	0.0058098
-25.05	0.0079284
-24.826	0.0078831
-24.603	0.0055957
-24.379	0.0015601
-24.155	-0.0031371
-23.932	-0.0070614
-23.708	-0.0089611
-23.484	-0.008343
-23.261	-0.0057191
-23.037	-0.0023147
-22.813	0.00059718
-22.59	0.0022976
-22.366	0.0027834
-22.142	0.0024766
-21.919	0.0018042
-21.695	0.00099962
-21.471	0.00019511
-21.248	-0.0004202
-21.024	-0.0006197
-20.8	-0.00033695
-20.577	0.00019088
-20.353	0.00053437
-20.129	0.00037749
-19.906	-0.00025744
-19.682	-0.0010807
-19.458	-0.0018353
-19.235	-0.0025315
-19.011	-0.0033744
-18.787	-0.0044353
-18.564	-0.0053789
-18.34	-0.0055416
-18.116	-0.0043629
-17.893	-0.0018506
-17.669	0.0012962
-17.445	0.0040173
-17.222	0.0054282
-16.998	0.0051765
-16.774	0.0034283
-16.551	0.00063213
-16.327	-0.0026554
-16.103	-0.0057646
-15.88	-0.007895
-15.656	-0.0083126
-15.432	-0.0067511
-15.209	-0.0037055
-14.985	-0.0002953
-14.762	0.0022982
-14.538	0.0034391
-14.314	0.0032472
-14.091	0.0022986
-13.867	0.0011137
-13.643	-0.00013347
-13.42	-0.001498
-13.196	-0.0029318
-12.972	-0.0040995
-12.749	-0.0045351
-12.525	-0.0039967
-12.301	-0.0026873
-12.078	-0.0011347
-11.854	0.00016076
-11.63	0.00099295
-11.407	0.0014083
-11.183	0.0014501
-10.959	0.00099902
-10.736	-8.9733e-05
-10.512	-0.0016878
-10.288	-0.0032787
-10.065	-0.0042167
-9.841	-0.0041613
-9.6174	-0.0032886
-9.3937	-0.0020808
-9.17	-0.00091966
-8.9464	0.00010356
-8.7227	0.000997
-8.4991	0.0015592
-8.2754	0.0013592
-8.0517	0.00010891
-7.8281	-0.0019096
-7.6044	-0.0038234
-7.3808	-0.0046719
-7.1571	-0.0040678
-6.9334	-0.0024743
-6.7098	-0.00086046
-6.4861	-6.8843e-06
-6.2625	-1.4314e-05
-6.0388	-0.00038715
-5.8151	-0.00057826
-5.5915	-0.00049976
-5.3678	-0.00054985
-5.1442	-0.0011478
-4.9205	-0.002225
-4.6968	-0.0031728
-4.4732	-0.0033265
-4.2495	-0.0025502
-4.0259	-0.0013727
-3.8022	-0.00054436
-3.5786	-0.00043292
-3.3549	-0.00081391
-3.1312	-0.001203
-2.9076	-0.0013475
-2.6839	-0.0013828
-2.4603	-0.0015517
-2.2366	-0.0018491
-2.0129	-0.0019942
-1.7893	-0.0017482
-1.5656	-0.0012162
-1.342	-0.00079657
-1.1183	-0.00082146
-0.89464	-0.0012462
-0.67098	-0.0016885
-0.44732	-0.0017739
-0.22366	-0.0014633
0	-0.0010717
0.22366	-0.00097604
0.44732	-0.0012772
0.67098	-0.0017113
0.89464	-0.0018843
1.1183	-0.0016233
1.342	-0.0011288
1.5656	-0.00078826
1.7893	-0.00081884
2.0129	-0.0010835
2.2366	-0.0012653
2.4603	-0.0012243
2.6839	-0.0011601
2.9076	-0.0013874
3.1312	-0.0019496
3.3549	-0.002492
3.5786	-0.0025658
3.8022	-0.00207
4.0259	-0.0013666
4.2495	-0.00092883
4.4732	-0.00087855
4.6968	-0.00090166
4.9205	-0.00064317
5.1442	-0.00017523
5.3678	-3.2659e-05
5.5915	-0.0007312
5.8151	-0.0022043
6.0388	-0.0037015
6.2625	-0.004284
6.4861	-0.003523
6.7098	-0.0018227
6.9334	-0.00011494
7.1571	0.00081007
7.3808	0.00079151
7.6044	0.00024068
7.8281	-0.0003486
8.0517	-0.00085037
8.2754	-0.0015108
8.4991	-0.0025318
8.7227	-0.0036662
8.9464	-0.0042582
9.17	-0.0037386
9.3937	-0.0021378
9.6174	-0.00014082
9.841	0.00137
10.065	0.0018773
10.288	0.0014302
10.512	0.00039906
10.736	-0.00088406
10.959	-0.0022381
11.183	-0.0034729
11.407	-0.0042479
11.63	-0.0041964
11.854	-0.0032294
12.078	-0.0016962
12.301	-0.0001931
12.525	0.00083746
12.749	0.0013581
12.972	0.0016115
13.196	0.0017497
13.42	0.0015821
13.643	0.00070081
13.867	-0.0011029
14.091	-0.0034964
14.314	-0.0056572
14.538	-0.0067117
14.762	-0.0062267
14.985	-0.0043864
15.209	-0.0017722
15.432	0.00099937
15.656	0.0034516
15.88	0.0051585
16.103	0.0056271
16.327	0.0044251
16.551	0.0015464
16.774	-0.0023193
16.998	-0.0059441
17.222	-0.0081357
17.445	-0.0083397
17.669	-0.006837
17.893	-0.0044364
18.116	-0.0019567
18.34	0.00010543
18.564	0.0015623
18.787	0.0023435
19.011	0.002396
19.235	0.0017689
19.458	0.00073404
19.682	-0.00026606
19.906	-0.0008657
20.129	-0.0010165
20.353	-0.0009814
20.577	-0.0010596
20.8	-0.0012858
21.024	-0.0014017
21.248	-0.0011555
21.471	-0.00065715
21.695	-0.00042442
21.919	-0.0010092
22.142	-0.0024838
22.366	-0.0042258
22.59	-0.0052147
22.813	-0.0046366
23.037	-0.0023629
23.261	0.00099636
23.484	0.0044172
23.708	0.0068808
23.932	0.0076542
24.155	0.0064078
24.379	0.003278
24.603	-0.0010819
24.826	-0.0055565
25.05	-0.0088501
25.274	-0.0099544
25.497	-0.0085724
25.721	-0.0052281
25.944	-0.00098843
26.168	0.0030093
26.392	0.0059121
26.615	0.0072217
26.839	0.0066804
27.063	0.0042183
27.286	8.7769e-05
27.51	-0.0049459
27.734	-0.009622
27.957	-0.012538
28.181	-0.012686
28.405	-0.00987
28.628	-0.0047829
28.852	0.0012351
29.076	0.0065949
29.299	0.0098739
29.523	0.010185
29.747	0.0074449
29.97	0.0024345
30.194	-0.0034127
30.418	-0.008462
30.641	-0.011379
30.865	-0.01149
31.089	-0.0089043
31.312	-0.0044118
31.536	0.0007819
31.76	0.0054029
31.983	0.0084269
32.207	0.009255
32.431	0.0077237
32.654	0.0040501
32.878	-0.0011623
33.102	-0.0068704
33.325	-0.011664
33.549	-0.014112
33.773	-0.013299
33.996	-0.0092631
34.22	-0.0030655
34.444	0.0035475
34.667	0.0087077
34.891	0.010995
35.115	0.0098576
35.338	0.0057863
35.562	0.00014504
35.786	-0.0053202
36.009	-0.0091063
36.233	-0.010401
36.456	-0.0091679
36.68	-0.0059339
36.904	-0.001524
37.127	0.003108
37.351	0.0069769
37.575	0.0091938
37.798	0.0091448
38.022	0.0066469
38.246	0.0020324
38.469	-0.0038315
38.693	-0.0096038
38.917	-0.013709
39.14	-0.01482
39.364	-0.012428
39.588	-0.0071768
39.811	-0.00067645
40.035	0.0051474
40.259	0.0087893
40.482	0.0095999
40.706	0.0077834
40.93	0.0041072
41.153	-0.00043506
41.377	-0.0048631
41.601	-0.0083417
41.824	-0.010252
42.048	-0.010242
42.272	-0.0082812
42.495	-0.0047177
42.719	-0.00030276
42.943	0.0038914
43.166	0.0067128
43.39	0.0072941
43.614	0.0054013
43.837	0.0015966
44.061	-0.0028904
44.285	-0.006569
44.508	-0.0082282
44.732	-0.0073949
44.956	-0.0044952
45.179	-0.00062516
45.403	0.0029597
45.627	0.0053501
45.85	0.0061986
46.074	0.0055719
46.297	0.0036462
46.521	0.00055949
46.745	-0.0034432
46.968	-0.0077399
47.192	-0.011269
47.416	-0.012853
47.639	-0.011757
47.863	-0.0081204
48.087	-0.0029668
48.31	0.0022025
48.534	0.0059773
48.758	0.0074765
48.981	0.0065172
49.205	0.0035591
49.429	-0.00047502
49.652	-0.0044394
49.876	-0.0072582
50.1	-0.0082303
50.323	-0.007237
50.547	-0.0047304
50.771	-0.0014941
50.994	0.0016764
51.218	0.0041741
51.442	0.0055882
51.665	0.0056284
51.889	0.004142
52.113	0.001275
52.336	-0.002368
52.56	-0.005767
52.784	-0.0078052
53.007	-0.0077313
53.231	-0.0055158
53.455	-0.0019052
53.678	0.0018697
53.902	0.0045977
54.126	0.0055595
54.349	0.004738
54.573	0.0026847
54.797	0.0001708
55.02	-0.0021452
55.244	-0.0038678
55.468	-0.0048411
55.691	-0.0050631
55.915	-0.0046193
56.139	-0.0036427
56.362	-0.0022943
56.586	-0.00078442
56.809	0.00057082
57.033	0.0013475
57.257	0.0011657
57.48	-4.6292e-05
57.704	-0.0018863
57.928	-0.0036072
58.151	-0.0045059
58.375	-0.0043032
58.599	-0.0032424
58.822	-0.0018693
59.046	-0.00069413
59.27	3.2858e-05
59.493	0.00034302
59.717	0.00043318
59.941	0.0005154
60.164	0.00069864
60.388	0.00093474
60.612	0.0010526
60.835	0.00087754
61.059	0.00037231
61.283	-0.00030063
61.506	-0.00085984
61.73	-0.0010864
61.954	-0.00097926
62.177	-0.00076408
62.401	-0.0007394
62.625	-0.001062
62.848	-0.0016205
63.072	-0.0020845
63.296	-0.0021028
63.519	-0.0015341
63.743	-0.00057905
63.967	0.00026649
64.19	0.00043411
64.414	-0.00041147
64.638	-0.002145
64.861	-0.0041835
65.085	-0.0057518
65.309	-0.0062672
65.532	-0.0056034
65.756	-0.0040807
65.98	-0.0022314
66.203	-0.00054136
66.427	0.00067721
66.651	0.0012776
66.874	0.0012416
67.098	0.00067847
67.321	-0.00017858
67.545	-0.0010376
67.769	-0.0016571
67.992	-0.0019092
68.216	-0.0017482
68.44	-0.0011504
68.663	-0.00013441
68.887	0.0011263
69.111	0.002228
69.334	0.0026482
69.558	0.0020369
69.782	0.00048439
70.005	-0.0014635
70.229	-0.0030859
70.453	-0.0038676
70.676	-0.0037121
70.9	-0.0028792
71.124	-0.0017563
71.347	-0.00065739
71.571	0.00024799
71.795	0.00090806
72.018	0.001331
72.242	0.0015237
72.466	0.0014344
72.689	0.00094444

## Sheet: Figure 4a
Experiment					DFT
Magnetic field integral (gauss metre)	Normalised intensity	Error			Magnetic field integral (gauss metre)	Normalised intensity
-44.732	0.9987	0.0031984			-44.732	0.99592
-44.508	0.99729	0.0029382			-44.508	0.99566
-44.285	0.99539	0.0028139			-44.285	0.99755
-44.061	0.99487	0.0030625			-44.061	1.0003
-43.837	1.0032	0.0029945			-43.837	1.0024
-43.614	0.99979	0.0027464			-43.614	1.0035
-43.39	1.0045	0.0029198			-43.39	1.0037
-43.166	0.99919	0.0030458			-43.166	1.0035
-42.943	1.007	0.0031698			-42.943	1.0026
-42.719	1.0044	0.0028987			-42.719	1.0009
-42.495	1.005	0.0030746			-42.495	0.99868
-42.272	0.99952	0.0028576			-42.272	0.99651
-42.048	1.0002	0.0029359			-42.048	0.99519
-41.824	0.99807	0.0027865			-41.824	0.99545
-41.601	1.0004	0.0029334			-41.601	0.99742
-41.377	0.99629	0.0028408			-41.377	1.0003
-41.153	0.99746	0.0028856			-41.153	1.0029
-40.93	1.0012	0.0030225			-40.93	1.0044
-40.706	0.99978	0.0029707			-40.706	1.0047
-40.482	1.0053	0.0029996			-40.482	1.0045
-40.259	1.0075	0.0030806			-40.259	1.0042
-40.035	1.0038	0.0030514			-40.035	1.0039
-39.811	1.0005	0.0030463			-39.811	1.0028
-39.588	1.0031	0.0031095			-39.588	1.0001
-39.364	1.0011	0.0029957			-39.364	0.99592
-39.14	0.99761	0.002819			-39.14	0.99165
-38.917	0.99276	0.0030441			-38.917	0.98906
-38.693	0.99601	0.0031075			-38.693	0.98933
-38.469	0.99311	0.0029637			-38.469	0.99243
-38.246	0.99764	0.0028873			-38.246	0.99716
-38.022	0.99705	0.0029574			-38.022	1.002
-37.798	1.0007	0.0027975			-37.798	1.0058
-37.575	0.99832	0.0028532			-37.575	1.008
-37.351	1.0038	0.0029813			-37.351	1.009
-37.127	1.0076	0.002752			-37.127	1.0091
-36.904	1.0027	0.0028471			-36.904	1.0083
-36.68	1.0078	0.0030807			-36.68	1.006
-36.456	1.0064	0.0031189			-36.456	1.0018
-36.233	0.99886	0.003067			-36.233	0.9962
-36.009	0.99647	0.0028981			-36.009	0.99101
-35.786	0.99602	0.0030405			-35.786	0.98822
-35.562	0.99419	0.0028577			-35.562	0.98892
-35.338	0.99943	0.0029984			-35.338	0.99267
-35.115	0.99885	0.0030046			-35.115	0.99788
-34.891	0.99954	0.0030686			-34.891	1.003
-34.667	0.99804	0.0032685			-34.667	1.007
-34.444	1.0031	0.0028757			-34.444	1.0094
-34.22	1.0061	0.0030028			-34.22	1.0098
-33.996	1.0011	0.0031321			-33.996	1.0075
-33.773	1.0052	0.0030239			-33.773	1.0031
-33.549	0.99672	0.00311			-33.549	0.99817
-33.325	0.99877	0.0029274			-33.325	0.99411
-33.102	0.99628	0.002919			-33.102	0.9921
-32.878	0.99486	0.0028478			-32.878	0.99243
-32.654	0.99415	0.0027994			-32.654	0.99446
-32.431	1.0023	0.0030705			-32.431	0.99729
-32.207	1.0041	0.0028999			-32.207	1.0002
-31.983	1.001	0.0028554			-31.983	1.0027
-31.76	1.0029	0.0030992			-31.76	1.005
-31.536	1.0022	0.0028922			-31.536	1.0065
-31.312	1.0026	0.0028686			-31.312	1.0062
-31.089	1.0024	0.0030284			-31.089	1.0031
-30.865	1.0011	0.0031149			-30.865	0.99813
-30.641	0.99292	0.0029454			-30.641	0.99293
-30.418	0.99456	0.0031664			-30.418	0.98961
-30.194	0.993	0.0030419			-30.194	0.98969
-29.97	0.99613	0.002964			-29.97	0.99327
-29.747	0.99407	0.0030046			-29.747	0.99899
-29.523	0.99438	0.0031086			-29.523	1.0051
-29.299	1.0029	0.0031568			-29.299	1.0104
-29.076	1.0061	0.0029034			-29.076	1.0136
-28.852	1.0039	0.0027484			-28.852	1.0137
-28.628	1.0055	0.0028963			-28.628	1.0104
-28.405	1.005	0.0029386			-28.405	1.0046
-28.181	1.0031	0.0029028			-28.181	0.99824
-27.957	0.99445	0.0029695			-27.957	0.99334
-27.734	0.9977	0.0029069			-27.734	0.9907
-27.51	1.0018	0.0028278			-27.51	0.98988
-27.286	0.99242	0.0031685			-27.286	0.99
-27.063	0.98889	0.003016			-27.063	0.99109
-26.839	0.99598	0.0028928			-26.839	0.99388
-26.615	1.0016	0.0028518			-26.615	0.99874
-26.392	1.005	0.0030111			-26.392	1.005
-26.168	1.0012	0.0029071			-26.168	1.0106
-25.944	1.0004	0.0030336			-25.944	1.0129
-25.721	1.0037	0.00294			-25.721	1.011
-25.497	1.0074	0.0030496			-25.497	1.006
-25.274	1.0003	0.0028912			-25.274	1.0002
-25.05	0.99825	0.0030363			-25.05	0.99596
-24.826	0.99871	0.0029116			-24.826	0.99423
-24.603	0.99603	0.0030256			-24.603	0.99438
-24.379	0.99847	0.0030192			-24.379	0.99479
-24.155	0.9959	0.0032002			-24.155	0.99449
-23.932	1.0051	0.0030085			-23.932	0.99418
-23.708	1.003	0.0028484			-23.708	0.99539
-23.484	0.99945	0.0026426			-23.484	0.99889
-23.261	1.0053	0.0030575			-23.261	1.0036
-23.037	1.0041	0.0029187			-23.037	1.0071
-22.813	1.0004	0.0029615			-22.813	1.0076
-22.59	1.0049	0.0030994			-22.59	1.005
-22.366	0.99956	0.002939			-22.366	1.0014
-22.142	0.99563	0.002892			-22.142	0.99896
-21.919	0.99937	0.0028674			-21.919	0.99859
-21.695	0.99572	0.0028832			-21.695	0.99921
-21.471	1.0004	0.0030495			-21.471	0.99934
-21.248	1.0021	0.0029888			-21.248	0.99833
-21.024	0.9994	0.0031964			-21.024	0.99672
-20.8	1.0004	0.002983			-20.8	0.99546
-20.577	0.99995	0.0028834			-20.577	0.99516
-20.353	1.0057	0.0028035			-20.353	0.99612
-20.129	0.99666	0.0030065			-20.129	0.99815
-19.906	0.99907	0.003061			-19.906	1.0004
-19.682	0.99124	0.0029691			-19.682	1.0022
-19.458	0.99931	0.0030345			-19.458	1.0031
-19.235	0.99939	0.0028495			-19.235	1.0032
-19.011	0.99914	0.003053			-19.011	1.0033
-18.787	1.0006	0.0030086			-18.787	1.0039
-18.564	1.0004	0.0027966			-18.564	1.0046
-18.34	1.0062	0.0032859			-18.34	1.0045
-18.116	1.0025	0.0031125			-18.116	1.0027
-17.893	1.0034	0.0030509			-17.893	0.99971
-17.669	1.0005	0.0028872			-17.669	0.9965
-17.445	0.99514	0.0028815			-17.445	0.99409
-17.222	0.99509	0.0029897			-17.222	0.99317
-16.998	1.001	0.0028351			-16.998	0.99396
-16.774	0.99633	0.0023686			-16.774	0.99617
-16.551	0.99504	0.0025514			-16.551	0.99909
-16.327	0.99869	0.0023667			-16.327	1.0019
-16.103	1.0041	0.0022007			-16.103	1.0042
-15.88	1.0098	0.0026545			-15.88	1.0055
-15.656	1.0101	0.0022933			-15.656	1.0057
-15.432	1.0089	0.0023428			-15.432	1.0045
-15.209	1.0039	0.0024532			-15.209	1.0023
-14.985	1.0066	0.0023747			-14.985	0.99946
-14.762	0.99976	0.0024964			-14.762	0.99712
-14.538	0.9968	0.0024718			-14.538	0.99612
-14.314	0.99213	0.0024939			-14.314	0.99635
-14.091	0.99372	0.0023781			-14.091	0.99742
-13.867	0.99636	0.0025536			-13.867	0.99875
-13.643	0.99561	0.0026322			-13.643	0.99968
-13.42	0.99791	0.0024808			-13.42	1.0002
-13.196	1.0054	0.0025859			-13.196	1.0009
-12.972	1.0034	0.002289			-12.972	1.0018
-12.749	1.0081	0.002685			-12.749	1.0025
-12.525	1.004	0.0026392			-12.525	1.0024
-12.301	1.0038	0.002272			-12.301	1.0014
-12.078	1.0019	0.0025832			-12.078	1.0001
-11.854	0.99837	0.0024777			-11.854	0.99893
-11.63	0.99745	0.0025576			-11.63	0.9983
-11.407	0.99538	0.0023589			-11.407	0.99819
-11.183	0.99193	0.0023579			-11.183	0.99841
-10.959	0.99895	0.002529			-10.959	0.99881
-10.736	0.99494	0.0024846			-10.736	0.99942
-10.512	1.0002	0.0025394			-10.512	1.0003
-10.288	1.0015	0.002322			-10.288	1.0012
-10.065	1.0086	0.0024929			-10.065	1.0019
-9.841	1.0099	0.002707			-9.841	1.002
-9.6174	1.0057	0.0022775			-9.6174	1.0017
-9.3937	1.0005	0.0024197			-9.3937	1.0011
-9.17	0.9986	0.0024856			-9.17	1.0004
-8.9464	0.99651	0.0023346			-8.9464	0.99961
-8.7227	0.99457	0.0026036			-8.7227	0.99889
-8.4991	0.99643	0.0021253			-8.4991	0.99837
-8.2754	0.99649	0.0024312			-8.2754	0.99825
-8.0517	0.99761	0.0024862			-8.0517	0.99876
-7.8281	0.99998	0.0024617			-7.8281	1
-7.6044	1.0064	0.002421			-7.6044	1.0016
-7.3808	1.0057	0.002448			-7.3808	1.0024
-7.1571	1.0047	0.0024089			-7.1571	1.002
-6.9334	1.0068	0.0026497			-6.9334	1.0009
-6.7098	1.0026	0.0023692			-6.7098	0.99986
-6.4861	0.99851	0.0024507			-6.4861	0.99949
-6.2625	0.9962	0.0021478			-6.2625	0.99981
-6.0388	0.99504	0.0024963			-6.0388	1.0002
-5.8151	0.99291	0.0023953			-5.8151	1.0003
-5.5915	0.99482	0.0024031			-5.5915	1
-5.3678	0.995	0.0024505			-5.3678	0.99986
-5.1442	1.0018	0.0023907			-5.1442	0.99992
-4.9205	1.0029	0.0023824			-4.9205	1.0002
-4.6968	1.0032	0.0024507			-4.6968	1.0004
-4.4732	1.0036	0.0024823			-4.4732	1.0006
-4.2495	1.0051	0.002514			-4.2495	1.0005
-4.0259	1.0029	0.0026748			-4.0259	1.0005
-3.8022	0.99895	0.0025201			-3.8022	1.0006
-3.5786	1.0008	0.0023498			-3.5786	1.0006
-3.3549	0.99477	0.0025987			-3.3549	1.0003
-3.1312	0.99633	0.0026336			-3.1312	1
-2.9076	0.99809	0.0023969			-2.9076	1.0002
-2.6839	1.0007	0.0023423			-2.6839	1.0003
-2.4603	0.99945	0.0022091			-2.4603	1.0002
-2.2366	1.0042	0.002408			-2.2366	0.99987
-2.0129	1.006	0.002563			-2.0129	0.99946
-1.7893	1.009	0.0025996			-1.7893	0.99917
-1.5656	1.0143	0.0025439			-1.5656	0.99915
-1.342	0.9998	0.0024465			-1.342	0.99951
-1.1183	1.0004	0.0023686			-1.1183	1.0003
-0.89464	0.99716	0.0025819			-0.89464	1.0013
-0.67098	0.99431	0.002534			-0.67098	1.0018
-0.44732	0.99334	0.0024209			-0.44732	1.0016
-0.22366	0.99464	0.0023473			-0.22366	1.001
0	1.0005	0.0023253			0	1.0003
0.22366	1.0029	0.0027953			0.22366	0.99964
0.44732	1.0013	0.0025687			0.44732	0.99944
0.67098	1.0078	0.0025431			0.67098	0.99956
0.89464	1.0062	0.0027226			0.89464	0.99966
1.1183	1.0073	0.0024934			1.1183	0.99952
1.342	1.0012	0.0022562			1.342	0.99936
1.5656	0.9997	0.0023529			1.5656	0.99949
1.7893	0.99869	0.0024119			1.7893	0.99979
2.0129	0.99432	0.0024571			2.0129	1.0001
2.2366	0.99411	0.0024825			2.2366	1.0006
2.4603	0.99293	0.0024728			2.4603	1.0012
2.6839	0.99263	0.0025008			2.6839	1.0013
2.9076	0.99657	0.0022438			2.9076	1.0009
3.1312	1.0028	0.0023997			3.1312	1.0003
3.3549	1.0048	0.0024109			3.3549	0.99995
3.5786	1.0073	0.0025053			3.5786	0.99982
3.8022	1.0038	0.0025594			3.8022	0.99995
4.0259	1.0017	0.0024592			4.0259	1.0001
4.2495	0.99881	0.0023888			4.2495	1.0002
4.4732	1.0001	0.0024757			4.4732	1.0002
4.6968	0.99436	0.0025662			4.6968	1
4.9205	0.99854	0.0022623			4.9205	0.99976
5.1442	0.99525	0.0024863			5.1442	0.99962
5.3678	0.99254	0.0022947			5.3678	0.99965
5.5915	0.99756	0.0023966			5.5915	1
5.8151	1.0025	0.002215			5.8151	1.0008
6.0388	1.0051	0.002384			6.0388	1.0017
6.2625	1.004	0.0026069			6.2625	1.002
6.4861	0.99813	0.0023575			6.4861	1.0014
6.7098	1.0042	0.0025637			6.7098	1.0001
6.9334	0.99498	0.0025629			6.9334	0.99895
7.1571	0.9984	0.0024514			7.1571	0.99865
7.3808	0.99361	0.0024177			7.3808	0.99907
7.6044	0.99527	0.0022871			7.6044	0.99974
7.8281	0.99655	0.0023982			7.8281	1.0002
8.0517	0.99455	0.0024139			8.0517	1.0003
8.2754	0.9982	0.0024385			8.2754	1.0005
8.4991	1.0036	0.0025316			8.4991	1.0011
8.7227	1.0024	0.0025142			8.7227	1.0019
8.9464	1.0027	0.0024471			8.9464	1.0022
9.17	1.0034	0.0025678			9.17	1.0016
9.3937	0.99909	0.0022934			9.3937	1.0003
9.6174	0.99657	0.0026545			9.6174	0.999
9.841	0.9922	0.0024619			9.841	0.9982
10.065	0.99552	0.0025127			10.065	0.99803
10.288	0.99292	0.0024781			10.288	0.99835
10.512	0.99528	0.0023987			10.512	0.99906
10.736	0.99527	0.0025799			10.736	1.0001
10.959	0.99971	0.0024642			10.959	1.0012
11.183	1.0039	0.0024708			11.183	1.002
11.407	1.0097	0.002437			11.407	1.0023
11.63	1.0053	0.0025566			11.63	1.0019
11.854	1.0093	0.0025452			11.854	1.001
12.078	1.0008	0.0023568			12.078	0.99991
12.301	1.0035	0.0024571			12.301	0.99918
12.525	0.99695	0.0023681			12.525	0.99893
12.749	0.99757	0.002708			12.749	0.9988
12.972	0.99555	0.0026364			12.972	0.99837
13.196	0.9948	0.002372			13.196	0.99782
13.42	0.99781	0.0024569			13.42	0.9977
13.643	1.0001	0.0024786			13.643	0.99848
13.867	1.0013	0.0023205			13.867	1.0003
14.091	1.0081	0.0024275			14.091	1.0023
14.314	1.0086	0.0026575			14.314	1.0037
14.538	1.0066	0.0023223			14.538	1.0041
14.762	1.0091	0.0023941			14.762	1.0036
14.985	1.0048	0.0024861			14.985	1.0024
15.209	0.99552	0.002309			15.209	1.0008
15.432	0.99292	0.0020705			15.432	0.99876
15.656	0.98932	0.0024021			15.656	0.99634
15.88	0.98934	0.0023281			15.88	0.99427
16.103	0.99598	0.0024073			16.103	0.99355
16.327	0.994	0.0025291			16.327	0.99454
16.551	0.99739	0.0023942			16.551	0.99707
16.774	1.0005	0.0024007			16.774	1.0005
16.998	1.0038	0.0032043			16.998	1.0039
17.222	1.0082	0.0030197			17.222	1.0061
17.445	1.0056	0.0033274			17.445	1.0066
17.669	1.0024	0.0030123			17.669	1.0056
17.893	0.99946	0.0031777			17.893	1.004
18.116	0.99959	0.0031756			18.116	1.0023
18.34	0.98879	0.0030039			18.34	1.0005
18.564	0.99287	0.0030293			18.564	0.9984
18.787	0.9895	0.0030551			18.787	0.99637
19.011	1.0055	0.0032458			19.011	0.99497
19.235	0.9987	0.0031394			19.235	0.99478
19.458	1.0002	0.0034056			19.458	0.99588
19.682	1.0023	0.0033693			19.682	0.99775
19.906	1.0021	0.0029271			19.906	0.99953
20.129	1.0021	0.0030978			20.129	1.0007
20.353	0.99956	0.0032015			20.353	1.0011
20.577	1.0001	0.0030663			20.577	1.0013
20.8	0.99792	0.0032205			20.8	1.0017
21.024	0.99648	0.0031645			21.024	1.0025
21.248	0.99625	0.0032564			21.248	1.0036
21.471	0.99716	0.0031972			21.471	1.0045
21.695	0.99615	0.0030596			21.695	1.0042
21.919	0.9997	0.0034505			21.919	1.0021
22.142	1.0056	0.0031992			22.142	0.99892
22.366	1.007	0.002894			22.366	0.99609
22.59	1.0056	0.0031642			22.59	0.99504
22.813	1.0017	0.0031344			22.813	0.99598
23.037	0.99635	0.0035407			23.037	0.99752
23.261	1.0013	0.0032938			23.261	0.9979
23.484	0.98728	0.0029233			23.484	0.99658
23.708	0.99307	0.0030619			23.708	0.99502
23.932	0.9974	0.0032463			23.932	0.99577
24.155	1.0032	0.0031454			24.155	0.99994
24.379	1.0073	0.0031293			24.379	1.0059
24.603	1.002	0.003333			24.603	1.0106
24.826	0.9993	0.003237			24.826	1.0112
25.05	1.0059	0.0033362			25.05	1.0073
25.274	1.0014	0.0033159			25.274	1.0009
25.497	1.0031	0.0030461			25.497	0.99501
25.721	0.99666	0.0033623			25.721	0.99158
25.944	0.99779	0.0031134			25.944	0.99074
26.168	0.99073	0.0033494			26.168	0.99152
26.392	1.0008	0.0033254			26.392	0.99288
26.615	0.99082	0.0028607			26.615	0.99443
26.839	0.99684	0.003078			26.839	0.99687
27.063	0.99999	0.0032452			27.063	1.001
27.286	1.0032	0.0028933			27.286	1.0065
27.51	1.0033	0.0031966			27.51	1.0116
27.734	1.0026	0.0032823			27.734	1.0143
27.957	1.0078	0.0029663			27.957	1.0132
28.181	1.0088	0.0032063			28.181	1.0091
28.405	0.99728	0.0031766			28.405	1.0035
28.628	0.99314	0.003184			28.628	0.99756
28.852	0.99269	0.0029588			28.852	0.99233
29.076	0.99422	0.0032633			29.076	0.98856
29.299	0.99408	0.0031245			29.299	0.98719
29.523	0.99294	0.0030744			29.523	0.98903
29.747	1.0036	0.0032445			29.747	0.9939
29.97	1.0044	0.0030041			29.97	1.0003
30.194	1.0059	0.0033053			30.194	1.0058
30.418	1.0101	0.0030659			30.418	1.0087
30.641	1.0022	0.0031561			30.641	1.0089
30.865	1.0036	0.0034772			30.865	1.007
31.089	1.0044	0.0028857			31.089	1.0037
31.312	1.0018	0.0031963			31.312	0.99987
31.536	0.9902	0.0032837			31.536	0.99609
31.76	0.9923	0.0029606			31.76	0.9934
31.983	0.99127	0.0031811			31.983	0.99276
32.207	0.99804	0.0030757			32.207	0.99452
32.431	1.003	0.0032258			32.431	0.99816
32.654	0.99951	0.0031441			32.654	1.0025
32.878	1.0026	0.0031105			32.878	1.0061
33.102	1.0023	0.0033262			33.102	1.008
33.325	1.0087	0.0031228			33.325	1.0076
33.549	1.009	0.0032789			33.549	1.0057
33.773	1.005	0.0032199			33.773	1.0028
33.996	0.99446	0.0030457			33.996	0.99901
34.22	0.99385	0.0031476			34.22	0.99469
34.444	0.99521	0.0031294			34.444	0.99093
34.667	0.99464	0.0030304			34.667	0.98916
34.891	0.99394	0.003061			34.891	0.99051
35.115	0.9886	0.0031231			35.115	0.9949
35.338	0.99517	0.0031503			35.338	1.0008
35.562	0.99965	0.0031771			35.562	1.006
35.786	1.008	0.0033122			35.786	1.0091
36.009	1.0062	0.0030865			36.009	1.0099
36.233	1.0088	0.0032045			36.233	1.0089
36.456	1.0011	0.0031824			36.456	1.0066
36.68	0.99877	0.0031838			36.68	1.0031
36.904	0.98882	0.0031826			36.904	0.99826
37.127	0.99367	0.003117			37.127	0.99312
37.351	0.99464	0.0032695			37.351	0.98916
37.575	0.9961	0.0031083			37.575	0.98762
37.798	0.99545	0.0029782			37.798	0.98899
38.022	0.99784	0.003318			38.022	0.99287
38.246	1.0069	0.0031886			38.246	0.99799
38.469	1.0036	0.0033265			38.469	1.0029
38.693	1.0097	0.0032785			38.693	1.0065
38.917	1.0089	0.0032561			38.917	1.0085
39.14	1.0009	0.0031401			39.14	1.0091
39.364	1.0079	0.0031359			39.364	1.0084
39.588	1.0014	0.0033478			39.588	1.0067
39.811	0.99506	0.0034424			39.811	1.004
40.035	1.0017	0.0030632			40.035	1.0006
40.259	0.99769	0.0028998			40.259	0.99714
40.482	0.99113	0.0031621			40.482	0.9947
40.706	0.99922	0.002909			40.706	0.99401
40.93	1.004	0.0032887			40.93	0.99511
41.153	0.99696	0.0032511			41.153	0.99708
41.377	1.0043	0.0032074			41.377	0.99887
41.601	1.0027	0.0030491			41.601	1.0002
41.824	1.0055	0.0031541			41.824	1.0014
42.048	1.0048	0.0031716			42.048	1.0028
42.272	0.99657	0.0030569			42.272	1.0042
42.495	1.0007	0.0031246			42.495	1.0048
42.719	0.99977	0.0033109			42.719	1.004
42.943	0.99587	0.0030531			42.943	1.0014
43.166	0.99602	0.0029939			43.166	0.99771
43.39	0.99613	0.0032735			43.39	0.99458
43.614	0.99765	0.0031182			43.614	0.99358
43.837	0.99887	0.0030311			43.837	0.99529
44.061	1.0064	0.0029702			44.061	0.99882
44.285	1.0029	0.0030375			44.285	1.0022
44.508	1.005	0.0030973			44.508	1.0038
44.732	1.0021	0.0034046			44.732	1.0034
44.956	1.0045	0.0023751			44.956	1.0019
45.179	1.0011	0.00228			45.179	1.0006
45.403	1.0002	0.002264			45.403	0.99971
45.627	1.0021	0.0024068			45.627	0.99842
45.85	0.99822	0.0023383			45.85	0.9962
46.074	0.99874	0.0023783			46.074	0.99386
46.297	0.99688	0.002374			46.297	0.99325
46.521	1.0024	0.0023492			46.521	0.99575
46.745	1.0028	0.0022326			46.745	1.0009
46.968	1.0053	0.0023071			46.968	1.0065
47.192	1.0047	0.0023296			47.192	1.0104
47.416	1.0011	0.0023248			47.416	1.0114
47.639	1.0037	0.002292			47.639	1.0097
47.863	0.99884	0.0023898			47.863	1.0064
48.087	0.99634	0.0023365			48.087	1.002
48.31	0.99554	0.002308			48.31	0.9972
48.534	1.0015	0.0023102			48.534	0.99296
48.758	0.9958	0.0024357			48.758	0.99046
48.981	1.0021	0.002376			48.981	0.99071
49.205	0.99841	0.0023242			49.205	0.99374
49.429	0.99978	0.0023676			49.429	0.99851
49.652	1.0088	0.0022978			49.652	1.0034
49.876	1.0035	0.0023415			49.876	1.0072
50.1	1.0026	0.0023569			50.1	1.0088
50.323	0.99856	0.0023194			50.323	1.0079
50.547	1.0003	0.0024675			50.547	1.0045
50.771	1.0009	0.0022365			50.771	0.99945
50.994	0.99708	0.002348			50.994	0.99423
51.218	0.99357	0.002352			51.218	0.99093
51.442	0.99426	0.0024259			51.442	0.99119
51.665	0.99642	0.0024424			51.665	0.995
51.889	0.99628	0.0022712			51.889	1.0008
52.113	1.0034	0.0023225			52.113	1.0063
52.336	1.0015	0.0023081			52.336	1.0096
52.56	0.9962	0.0023203			52.56	1.01
52.784	1.0031	0.0023327			52.784	1.0078
53.007	0.99858	0.0023628			53.007	1.0036
53.231	0.99759	0.0022989			53.231	0.99806
53.455	0.99608	0.0023133			53.455	0.99182
53.678	0.99696	0.0022404			53.678	0.98625
53.902	0.9989	0.0023			53.902	0.98337
54.126	0.99874	0.0023229			54.126	0.98488
54.349	1.0009	0.0024432			54.349	0.9908
54.573	0.99994	0.0023358			54.573	0.99913
54.797	1.0044	0.0022876			54.797	1.0067
55.02	1.0051	0.0022543			55.02	1.0111
55.244	1.0019	0.0023729			55.244	1.0115
55.468	1.0033	0.0022249			55.468	1.0091
55.691	1.0028	0.002404			55.691	1.0058
55.915	0.99726	0.0022741			55.915	1.0029
56.139	0.99808	0.0023524			56.139	1.0004
56.362	0.99827	0.0023239			56.362	0.99805
56.586	1.0037	0.0024231			56.586	0.99642
56.809	1.0012	0.0023367			56.809	0.9964
57.033	1.0023	0.0023135			57.033	0.99822
57.257	0.99923	0.0023488			57.257	1.001
57.48	1.003	0.0021714			57.48	1.0033
57.704	0.99688	0.0022897			57.704	1.0041
57.928	1.0011	0.0021608			57.928	1.0032
58.151	0.99937	0.0022381			58.151	1.001
58.375	0.99914	0.0023279			58.375	0.99824
58.599	0.99918	0.0023592			58.599	0.99558
58.822	1.0018	0.0023346			58.822	0.99346
59.046	0.9998	0.0023803			59.046	0.99226
59.27	0.99943	0.002359			59.27	0.99248
59.493	1.0008	0.0022553			59.493	0.9944
59.717	0.99922	0.0023629			59.717	0.99753
59.941	1.0033	0.0022798			59.941	1.0007
60.164	1.0033	0.0023964			60.164	1.0032
60.388	0.99965	0.0024561			60.388	1.0048
60.612	0.99813	0.0022967			60.612	1.0058
60.835	1.0001	0.0023235			60.835	1.0059
61.059	1.0012	0.0022247			61.059	1.0048
61.283	0.99968	0.0023143			61.283	1.0025
61.506	1.0009	0.0023771			61.506	0.99925
61.73	0.99765	0.0022445			61.73	0.99599
61.954	0.99229	0.0023699			61.954	0.99395
62.177	0.99792	0.002234			62.177	0.99389
62.401	0.99935	0.0024538			62.401	0.99557
62.625	0.9991	0.0025273			62.625	0.99812
62.848	0.9998	0.0023936			62.848	1.0006
63.072	1.0004	0.0023661			63.072	1.0024
63.296	1.0019	0.0022973			63.296	1.003
63.519	1.0023	0.0022984			63.519	1.002
63.743	0.99875	0.0024327			63.743	0.99937
63.967	0.99808	0.0022454			63.967	0.99588
64.19	0.99783	0.0022853			64.19	0.99304
64.414	1.0002	0.0023148			64.414	0.9923
64.638	1.001	0.0023084			64.638	0.9944
64.861	1.0024	0.0022453			64.861	0.99895
65.085	0.99951	0.0023282			65.085	1.0045
65.309	1.001	0.0024407			65.309	1.0091
65.532	1	0.0023789			65.532	1.0118
65.756	1.0046	0.0023567			65.756	1.0121
65.98	0.99903	0.0024688			65.98	1.0103
66.203	1.0003	0.0024431			66.203	1.0068
66.427	1.0001	0.0024432			66.427	1.002
66.651	0.99629	0.0022134			66.651	0.99696
66.874	0.99598	0.0023841			66.874	0.99298
67.098	0.99653	0.0023095			67.098	0.99111
67.321	1.0014	0.0022648			67.321	0.9917
67.545	0.99557	0.0024229			67.545	0.99409
67.769	0.9994	0.00219			67.769	0.99705
67.992	0.99995	0.0022124			67.992	0.99951
68.216	1.0001	0.0022917			68.216	1.0009
68.44	0.9996	0.0022594			68.44	1.0013
68.663	1.0001	0.0022897			68.663	1.0009
68.887	1.001	0.0022768			68.887	0.99978
69.111	0.99912	0.0022409			69.111	0.99802
69.334	0.99904	0.0023767			69.334	0.99592
69.558	1.0007	0.0021822			69.558	0.99419
69.782	1.001	0.0024273			69.782	0.99344
70.005	0.99752	0.0024088			70.005	0.99387
70.229	1.0009	0.0022183			70.229	0.99533
70.453	1.0013	0.0022587			70.453	0.99757
70.676	1.0016	0.0023852			70.676	1.0003
70.9	1.0034	0.0023451			70.9	1.0036
71.124	1.0019	0.0023001			71.124	1.0072
71.347	1.0005	0.0023419			71.347	1.0103
71.571	1.0003	0.0021826			71.571	1.0114
71.795	1.0016	0.0022525			71.795	1.0093
72.018	1.0017	0.0023373			72.018	1.0039
72.242	0.99918	0.0023297			72.242	0.99672
72.466	1.0004	0.0023195			72.466	0.99001
72.689	0.99975	0.0022858			72.689	0.98593

## Sheet: Figure 4b
Experiment					Fit
Magnetic field integral (gauss metre)	Normalised intensity	Error			Magnetic field integral (gauss metre)	Normalised intensity
-44.732	0.9987	0.0031984			-44.732	0.99568
-44.508	0.99729	0.0029382			-44.508	0.99643
-44.285	0.99539	0.0028139			-44.285	0.99589
-44.061	0.99487	0.0030625			-44.061	0.9972
-43.837	1.0032	0.0029945			-43.837	1.0009
-43.614	0.99979	0.0027464			-43.614	1.0013
-43.39	1.0045	0.0029198			-43.39	1.0011
-43.166	0.99919	0.0030458			-43.166	1.0011
-42.943	1.007	0.0031698			-42.943	0.99989
-42.719	1.0044	0.0028987			-42.719	0.99945
-42.495	1.005	0.0030746			-42.495	0.99955
-42.272	0.99952	0.0028576			-42.272	0.99897
-42.048	1.0002	0.0029359			-42.048	0.99633
-41.824	0.99807	0.0027865			-41.824	0.99444
-41.601	1.0004	0.0029334			-41.601	0.99675
-41.377	0.99629	0.0028408			-41.377	0.99759
-41.153	0.99746	0.0028856			-41.153	0.99861
-40.93	1.0012	0.0030225			-40.93	1.0031
-40.706	0.99978	0.0029707			-40.706	1.0026
-40.482	1.0053	0.0029996			-40.482	1.0013
-40.259	1.0075	0.0030806			-40.259	1.004
-40.035	1.0038	0.0030514			-40.035	1.002
-39.811	1.0005	0.0030463			-39.811	0.99974
-39.588	1.0031	0.0031095			-39.588	0.99984
-39.364	1.0011	0.0029957			-39.364	0.9962
-39.14	0.99761	0.002819			-39.14	0.99495
-38.917	0.99276	0.0030441			-38.917	0.99634
-38.693	0.99601	0.0031075			-38.693	0.99616
-38.469	0.99311	0.0029637			-38.469	0.99739
-38.246	0.99764	0.0028873			-38.246	0.99833
-38.022	0.99705	0.0029574			-38.022	1
-37.798	1.0007	0.0027975			-37.798	1.0023
-37.575	0.99832	0.0028532			-37.575	1.0019
-37.351	1.0038	0.0029813			-37.351	1.0041
-37.127	1.0076	0.002752			-37.127	1.0048
-36.904	1.0027	0.0028471			-36.904	0.99992
-36.68	1.0078	0.0030807			-36.68	0.99879
-36.456	1.0064	0.0031189			-36.456	0.99877
-36.233	0.99886	0.003067			-36.233	0.99593
-36.009	0.99647	0.0028981			-36.009	0.99614
-35.786	0.99602	0.0030405			-35.786	0.99809
-35.562	0.99419	0.0028577			-35.562	0.99932
-35.338	0.99943	0.0029984			-35.338	0.99922
-35.115	0.99885	0.0030046			-35.115	1.0009
-34.891	0.99954	0.0030686			-34.891	1.0054
-34.667	0.99804	0.0032685			-34.667	1.0039
-34.444	1.0031	0.0028757			-34.444	1.0024
-34.22	1.0061	0.0030028			-34.22	1.0047
-33.996	1.0011	0.0031321			-33.996	0.99841
-33.773	1.0052	0.0030239			-33.773	0.99515
-33.549	0.99672	0.00311			-33.549	0.99938
-33.325	0.99877	0.0029274			-33.325	0.99553
-33.102	0.99628	0.002919			-33.102	0.99594
-32.878	0.99486	0.0028478			-32.878	1.0029
-32.654	0.99415	0.0027994			-32.654	1
-32.431	1.0023	0.0030705			-32.431	0.99952
-32.207	1.0041	0.0028999			-32.207	1.006
-31.983	1.001	0.0028554			-31.983	1.0059
-31.76	1.0029	0.0030992			-31.76	1.0027
-31.536	1.0022	0.0028922			-31.536	1.003
-31.312	1.0026	0.0028686			-31.312	1.0027
-31.089	1.0024	0.0030284			-31.089	0.99696
-30.865	1.0011	0.0031149			-30.865	0.99338
-30.641	0.99292	0.0029454			-30.641	0.99788
-30.418	0.99456	0.0031664			-30.418	0.9969
-30.194	0.993	0.0030419			-30.194	0.99289
-29.97	0.99613	0.002964			-29.97	0.99805
-29.747	0.99407	0.0030046			-29.747	1.0006
-29.523	0.99438	0.0031086			-29.523	0.99942
-29.299	1.0029	0.0031568			-29.299	1.0029
-29.076	1.0061	0.0029034			-29.076	1.0044
-28.852	1.0039	0.0027484			-28.852	1.0024
-28.628	1.0055	0.0028963			-28.628	0.99898
-28.405	1.005	0.0029386			-28.405	0.99708
-28.181	1.0031	0.0029028			-28.181	0.99765
-27.957	0.99445	0.0029695			-27.957	0.99291
-27.734	0.9977	0.0029069			-27.734	0.99226
-27.51	1.0018	0.0028278			-27.51	0.99856
-27.286	0.99242	0.0031685			-27.286	0.99639
-27.063	0.98889	0.003016			-27.063	0.99773
-26.839	0.99598	0.0028928			-26.839	1.006
-26.615	1.0016	0.0028518			-26.615	1.0028
-26.392	1.005	0.0030111			-26.392	1.0002
-26.168	1.0012	0.0029071			-26.168	1.0052
-25.944	1.0004	0.0030336			-25.944	1.0026
-25.721	1.0037	0.00294			-25.721	0.99762
-25.497	1.0074	0.0030496			-25.497	0.99849
-25.274	1.0003	0.0028912			-25.274	0.99944
-25.05	0.99825	0.0030363			-25.05	0.99679
-24.826	0.99871	0.0029116			-24.826	0.99644
-24.603	0.99603	0.0030256			-24.603	1.0024
-24.379	0.99847	0.0030192			-24.379	1.0031
-24.155	0.9959	0.0032002			-24.155	1.0012
-23.932	1.0051	0.0030085			-23.932	1.0087
-23.708	1.003	0.0028484			-23.708	1.0104
-23.484	0.99945	0.0026426			-23.484	1.0054
-23.261	1.0053	0.0030575			-23.261	1.0067
-23.037	1.0041	0.0029187			-23.037	1.0043
-22.813	1.0004	0.0029615			-22.813	0.99983
-22.59	1.0049	0.0030994			-22.59	1.0007
-22.366	0.99956	0.002939			-22.366	0.9993
-22.142	0.99563	0.002892			-22.142	1.0001
-21.919	0.99937	0.0028674			-21.919	1.0013
-21.695	0.99572	0.0028832			-21.695	0.99925
-21.471	1.0004	0.0030495			-21.471	1.0045
-21.248	1.0021	0.0029888			-21.248	1.0078
-21.024	0.9994	0.0031964			-21.024	1.0049
-20.8	1.0004	0.002983			-20.8	1.0088
-20.577	0.99995	0.0028834			-20.577	1.0085
-20.353	1.0057	0.0028035			-20.353	1.002
-20.129	0.99666	0.0030065			-20.129	1.0025
-19.906	0.99907	0.003061			-19.906	1.0007
-19.682	0.99124	0.0029691			-19.682	0.99651
-19.458	0.99931	0.0030345			-19.458	0.99827
-19.235	0.99939	0.0028495			-19.235	0.99942
-19.011	0.99914	0.003053			-19.011	0.99876
-18.787	1.0006	0.0030086			-18.787	0.99947
-18.564	1.0004	0.0027966			-18.564	1.0016
-18.34	1.0062	0.0032859			-18.34	1.0043
-18.116	1.0025	0.0031125			-18.116	1.0032
-17.893	1.0034	0.0030509			-17.893	1.0019
-17.669	1.0005	0.0028872			-17.669	1.0023
-17.445	0.99514	0.0028815			-17.445	0.99829
-17.222	0.99509	0.0029897			-17.222	0.9944
-16.998	1.001	0.0028351			-16.998	0.99438
-16.774	0.99633	0.0023686			-16.774	0.99527
-16.551	0.99504	0.0025514			-16.551	0.99613
-16.327	0.99869	0.0023667			-16.327	0.99521
-16.103	1.0041	0.0022007			-16.103	1.0001
-15.88	1.0098	0.0026545			-15.88	1.0077
-15.656	1.0101	0.0022933			-15.656	1.0027
-15.432	1.0089	0.0023428			-15.432	1.0014
-15.209	1.0039	0.0024532			-15.209	1.0089
-14.985	1.0066	0.0023747			-14.985	1.0003
-14.762	0.99976	0.0024964			-14.762	0.99391
-14.538	0.9968	0.0024718			-14.538	1.0032
-14.314	0.99213	0.0024939			-14.314	0.99831
-14.091	0.99372	0.0023781			-14.091	0.99084
-13.867	0.99636	0.0025536			-13.867	0.99935
-13.643	0.99561	0.0026322			-13.643	0.99911
-13.42	0.99791	0.0024808			-13.42	0.99528
-13.196	1.0054	0.0025859			-13.196	1.0039
-12.972	1.0034	0.002289			-12.972	1.0068
-12.749	1.0081	0.002685			-12.749	1.0043
-12.525	1.004	0.0026392			-12.525	1.0071
-12.301	1.0038	0.002272			-12.301	1.0062
-12.078	1.0019	0.0025832			-12.078	1.0008
-11.854	0.99837	0.0024777			-11.854	0.99753
-11.63	0.99745	0.0025576			-11.63	0.99671
-11.407	0.99538	0.0023589			-11.407	0.99726
-11.183	0.99193	0.0023579			-11.183	0.99578
-10.959	0.99895	0.002529			-10.959	0.99594
-10.736	0.99494	0.0024846			-10.736	1.0004
-10.512	1.0002	0.0025394			-10.512	1.0008
-10.288	1.0015	0.002322			-10.288	1.0004
-10.065	1.0086	0.0024929			-10.065	1.0053
-9.841	1.0099	0.002707			-9.841	1.0059
-9.6174	1.0057	0.0022775			-9.6174	1.001
-9.3937	1.0005	0.0024197			-9.3937	1.0001
-9.17	0.9986	0.0024856			-9.17	1.001
-8.9464	0.99651	0.0023346			-8.9464	0.99792
-8.7227	0.99457	0.0026036			-8.7227	0.99412
-8.4991	0.99643	0.0021253			-8.4991	0.99575
-8.2754	0.99649	0.0024312			-8.2754	0.99879
-8.0517	0.99761	0.0024862			-8.0517	0.99705
-7.8281	0.99998	0.0024617			-7.8281	0.99916
-7.6044	1.0064	0.002421			-7.6044	1.0064
-7.3808	1.0057	0.002448			-7.3808	1.0047
-7.1571	1.0047	0.0024089			-7.1571	1.0003
-6.9334	1.0068	0.0026497			-6.9334	1.0033
-6.7098	1.0026	0.0023692			-6.7098	1.0017
-6.4861	0.99851	0.0024507			-6.4861	0.99523
-6.2625	0.9962	0.0021478			-6.2625	0.99534
-6.0388	0.99504	0.0024963			-6.0388	0.99676
-5.8151	0.99291	0.0023953			-5.8151	0.99592
-5.5915	0.99482	0.0024031			-5.5915	0.99674
-5.3678	0.995	0.0024505			-5.3678	0.99814
-5.1442	1.0018	0.0023907			-5.1442	1.0011
-4.9205	1.0029	0.0023824			-4.9205	1.0033
-4.6968	1.0032	0.0024507			-4.6968	1.0022
-4.4732	1.0036	0.0024823			-4.4732	1.0047
-4.2495	1.0051	0.002514			-4.2495	1.0049
-4.0259	1.0029	0.0026748			-4.0259	0.99715
-3.8022	0.99895	0.0025201			-3.8022	0.99552
-3.5786	1.0008	0.0023498			-3.5786	0.99707
-3.3549	0.99477	0.0025987			-3.3549	0.99104
-3.1312	0.99633	0.0026336			-3.1312	0.99232
-2.9076	0.99809	0.0023969			-2.9076	0.99876
-2.6839	1.0007	0.0023423			-2.6839	0.99481
-2.4603	0.99945	0.0022091			-2.4603	0.99721
-2.2366	1.0042	0.002408			-2.2366	1.0081
-2.0129	1.006	0.002563			-2.0129	1.0053
-1.7893	1.009	0.0025996			-1.7893	1.0015
-1.5656	1.0143	0.0025439			-1.5656	1.0077
-1.342	0.9998	0.0024465			-1.342	1.0036
-1.1183	1.0004	0.0023686			-1.1183	0.99471
-0.89464	0.99716	0.0025819			-0.89464	0.99676
-0.67098	0.99431	0.002534			-0.67098	0.99646
-0.44732	0.99334	0.0024209			-0.44732	0.99162
-0.22366	0.99464	0.0023473			-0.22366	0.99288
0	1.0005	0.0023253			0	0.99587
0.22366	1.0029	0.0027953			0.22366	0.99913
0.44732	1.0013	0.0025687			0.44732	1.0026
0.67098	1.0078	0.0025431			0.67098	1.0029
0.89464	1.0062	0.0027226			0.89464	1.007
1.1183	1.0073	0.0024934			1.1183	1.0097
1.342	1.0012	0.0022562			1.342	1.0017
1.5656	0.9997	0.0023529			1.5656	0.99871
1.7893	0.99869	0.0024119			1.7893	1.0017
2.0129	0.99432	0.0024571			2.0129	0.99359
2.2366	0.99411	0.0024825			2.2366	0.98974
2.4603	0.99293	0.0024728			2.4603	0.99742
2.6839	0.99263	0.0025008			2.6839	0.99475
2.9076	0.99657	0.0022438			2.9076	0.99151
3.1312	1.0028	0.0023997			3.1312	1.0017
3.3549	1.0048	0.0024109			3.3549	1.0045
3.5786	1.0073	0.0025053			3.5786	1.0007
3.8022	1.0038	0.0025594			3.8022	1.0057
4.0259	1.0017	0.0024592			4.0259	1.0056
4.2495	0.99881	0.0023888			4.2495	0.9984
4.4732	1.0001	0.0024757			4.4732	0.99904
4.6968	0.99436	0.0025662			4.6968	0.99921
4.9205	0.99854	0.0022623			4.9205	0.99413
5.1442	0.99525	0.0024863			5.1442	0.99358
5.3678	0.99254	0.0022947			5.3678	0.99548
5.5915	0.99756	0.0023966			5.5915	0.99673
5.8151	1.0025	0.002215			5.8151	0.99927
6.0388	1.0051	0.002384			6.0388	1.0016
6.2625	1.004	0.0026069			6.2625	1.0045
6.4861	0.99813	0.0023575			6.4861	1.0047
6.7098	1.0042	0.0025637			6.7098	1.0008
6.9334	0.99498	0.0025629			6.9334	1.0009
7.1571	0.9984	0.0024514			7.1571	1.0011
7.3808	0.99361	0.0024177			7.3808	0.99496
7.6044	0.99527	0.0022871			7.6044	0.99485
7.8281	0.99655	0.0023982			7.8281	1.0001
8.0517	0.99455	0.0024139			8.0517	0.9978
8.2754	0.9982	0.0024385			8.2754	0.99598
8.4991	1.0036	0.0025316			8.4991	1.0013
8.7227	1.0024	0.0025142			8.7227	1.0037
8.9464	1.0027	0.0024471			8.9464	1.0017
9.17	1.0034	0.0025678			9.17	1.0025
9.3937	0.99909	0.0022934			9.3937	1.0046
9.6174	0.99657	0.0026545			9.6174	1.0013
9.841	0.9922	0.0024619			9.841	0.9954
10.065	0.99552	0.0025127			10.065	0.99623
10.288	0.99292	0.0024781			10.288	0.99853
10.512	0.99528	0.0023987			10.512	0.99501
10.736	0.99527	0.0025799			10.736	0.99555
10.959	0.99971	0.0024642			10.959	1.0012
11.183	1.0039	0.0024708			11.183	1.0025
11.407	1.0097	0.002437			11.407	1.0034
11.63	1.0053	0.0025566			11.63	1.0059
11.854	1.0093	0.0025452			11.854	1.0055
12.078	1.0008	0.0023568			12.078	1.0033
12.301	1.0035	0.0024571			12.301	1.0001
12.525	0.99695	0.0023681			12.525	0.99954
12.749	0.99757	0.002708			12.749	0.9995
12.972	0.99555	0.0026364			12.972	0.99472
13.196	0.9948	0.002372			13.196	0.99591
13.42	0.99781	0.0024569			13.42	1.0002
13.643	1.0001	0.0024786			13.643	0.9952
13.867	1.0013	0.0023205			13.867	0.99906
14.091	1.0081	0.0024275			14.091	1.0094
14.314	1.0086	0.0026575			14.314	1.0036
14.538	1.0066	0.0023223			14.538	1.0036
14.762	1.0091	0.0023941			14.762	1.0126
14.985	1.0048	0.0024861			14.985	1.0018
15.209	0.99552	0.002309			15.209	0.99292
15.432	0.99292	0.0020705			15.432	0.99964
15.656	0.98932	0.0024021			15.656	0.9948
15.88	0.98934	0.0023281			15.88	0.98939
16.103	0.99598	0.0024073			16.103	0.99712
16.327	0.994	0.0025291			16.327	0.9991
16.551	0.99739	0.0023942			16.551	0.9972
16.774	1.0005	0.0024007			16.774	1.0011
16.998	1.0038	0.0032043			16.998	1.0049
17.222	1.0082	0.0030197			17.222	1.0055
17.445	1.0056	0.0033274			17.445	1.0029
17.669	1.0024	0.0030123			17.669	1.0015
17.893	0.99946	0.0031777			17.893	1.0015
18.116	0.99959	0.0031756			18.116	0.99699
18.34	0.98879	0.0030039			18.34	0.99439
18.564	0.99287	0.0030293			18.564	0.99587
18.787	0.9895	0.0030551			18.787	0.9953
19.011	1.0055	0.0032458			19.011	0.99599
19.235	0.9987	0.0031394			19.235	0.99939
19.458	1.0002	0.0034056			19.458	1.0038
19.682	1.0023	0.0033693			19.682	1.0065
19.906	1.0021	0.0029271			19.906	1.0048
20.129	1.0021	0.0030978			20.129	1.0062
20.353	0.99956	0.0032015			20.353	1.0069
20.577	1.0001	0.0030663			20.577	1.001
20.8	0.99792	0.0032205			20.8	1.0013
21.024	0.99648	0.0031645			21.024	1.0025
21.248	0.99625	0.0032564			21.248	0.99733
21.471	0.99716	0.0031972			21.471	0.99989
21.695	0.99615	0.0030596			21.695	1.003
21.919	0.9997	0.0034505			21.919	1.0007
22.142	1.0056	0.0031992			22.142	1.0054
22.366	1.007	0.002894			22.366	1.009
22.59	1.0056	0.0031642			22.59	1.008
22.813	1.0017	0.0031344			22.813	1.0088
23.037	0.99635	0.0035407			23.037	1.005
23.261	1.0013	0.0032938			23.261	1.0026
23.484	0.98728	0.0029233			23.484	1.002
23.708	0.99307	0.0030619			23.708	0.99706
23.932	0.9974	0.0032463			23.932	0.99917
24.155	1.0032	0.0031454			24.155	1.0023
24.379	1.0073	0.0031293			24.379	0.99751
24.603	1.002	0.003333			24.603	1.0003
24.826	0.9993	0.003237			24.826	1.0069
25.05	1.0059	0.0033362			25.05	1.0055
25.274	1.0014	0.0033159			25.274	1.0041
25.497	1.0031	0.0030461			25.497	1.0064
25.721	0.99666	0.0033623			25.721	1.0056
25.944	0.99779	0.0031134			25.944	0.99896
26.168	0.99073	0.0033494			26.168	0.99627
26.392	1.0008	0.0033254			26.392	0.99915
26.615	0.99082	0.0028607			26.615	0.99393
26.839	0.99684	0.003078			26.839	0.99182
27.063	0.99999	0.0032452			27.063	1.0006
27.286	1.0032	0.0028933			27.286	0.99994
27.51	1.0033	0.0031966			27.51	0.99825
27.734	1.0026	0.0032823			27.734	1.0057
27.957	1.0078	0.0029663			27.957	1.0043
28.181	1.0088	0.0032063			28.181	1.0002
28.405	0.99728	0.0031766			28.405	1.0021
28.628	0.99314	0.003184			28.628	0.99923
28.852	0.99269	0.0029588			28.852	0.99454
29.076	0.99422	0.0032633			29.076	0.99302
29.299	0.99408	0.0031245			29.299	0.99433
29.523	0.99294	0.0030744			29.523	0.99549
29.747	1.0036	0.0032445			29.747	0.99357
29.97	1.0044	0.0030041			29.97	0.99771
30.194	1.0059	0.0033053			30.194	1.0034
30.418	1.0101	0.0030659			30.418	1.0012
30.641	1.0022	0.0031561			30.641	1.0036
30.865	1.0036	0.0034772			30.865	1.0078
31.089	1.0044	0.0028857			31.089	1.0021
31.312	1.0018	0.0031963			31.312	0.99756
31.536	0.9902	0.0032837			31.536	0.99892
31.76	0.9923	0.0029606			31.76	0.99817
31.983	0.99127	0.0031811			31.983	0.99419
32.207	0.99804	0.0030757			32.207	0.99487
32.431	1.003	0.0032258			32.431	1.0001
32.654	0.99951	0.0031441			32.654	0.99831
32.878	1.0026	0.0031105			32.878	0.99875
33.102	1.0023	0.0033262			33.102	1.0085
33.325	1.0087	0.0031228			33.325	1.0076
33.549	1.009	0.0032789			33.549	1.0031
33.773	1.005	0.0032199			33.773	1.0068
33.996	0.99446	0.0030457			33.996	1.0018
34.22	0.99385	0.0031476			34.22	0.99585
34.444	0.99521	0.0031294			34.444	0.99891
34.667	0.99464	0.0030304			34.667	0.99688
34.891	0.99394	0.003061			34.891	0.99486
35.115	0.9886	0.0031231			35.115	0.99824
35.338	0.99517	0.0031503			35.338	0.99875
35.562	0.99965	0.0031771			35.562	0.99943
35.786	1.008	0.0033122			35.786	1.0025
36.009	1.0062	0.0030865			36.009	1.0051
36.233	1.0088	0.0032045			36.233	1.0044
36.456	1.0011	0.0031824			36.456	1.0011
36.68	0.99877	0.0031838			36.68	1.001
36.904	0.98882	0.0031826			36.904	0.99916
37.127	0.99367	0.003117			37.127	0.99488
37.351	0.99464	0.0032695			37.351	0.99663
37.575	0.9961	0.0031083			37.575	0.99738
37.798	0.99545	0.0029782			37.798	0.99501
38.022	0.99784	0.003318			38.022	0.99693
38.246	1.0069	0.0031886			38.246	0.9993
38.469	1.0036	0.0033265			38.469	1.0014
38.693	1.0097	0.0032785			38.693	1.0036
38.917	1.0089	0.0032561			38.917	1.0039
39.14	1.0009	0.0031401			39.14	1.0046
39.364	1.0079	0.0031359			39.364	1.0018
39.588	1.0014	0.0033478			39.588	0.99808
39.811	0.99506	0.0034424			39.811	0.99904
40.035	1.0017	0.0030632			40.035	0.99683
40.259	0.99769	0.0028998			40.259	0.99487
40.482	0.99113	0.0031621			40.482	0.99779
40.706	0.99922	0.002909			40.706	0.99694
40.93	1.004	0.0032887			40.93	0.99763
41.153	0.99696	0.0032511			41.153	1.0025
41.377	1.0043	0.0032074			41.377	1.0023
41.601	1.0027	0.0030491			41.601	1.0014
41.824	1.0055	0.0031541			41.824	1.0021
42.048	1.0048	0.0031716			42.048	0.99991
42.272	0.99657	0.0030569			42.272	0.99871
42.495	1.0007	0.0031246			42.495	0.99939
42.719	0.99977	0.0033109			42.719	0.99897
42.943	0.99587	0.0030531			42.943	0.99697
43.166	0.99602	0.0029939			43.166	0.99535
43.39	0.99613	0.0032735			43.39	0.9966
43.614	0.99765	0.0031182			43.614	0.99782
43.837	0.99887	0.0030311			43.837	0.99896
44.061	1.0064	0.0029702			44.061	1.0015
44.285	1.0029	0.0030375			44.285	1.0005
44.508	1.005	0.0030973			44.508	0.99861
44.732	1.0021	0.0034046			44.732	0.99948
44.956	1.0045	0.0023751			44.956	0.99841
45.179	1.0011	0.00228			45.179	0.99846
45.403	1.0002	0.002264			45.403	1.0003
45.627	1.0021	0.0024068			45.627	0.99864
45.85	0.99822	0.0023383			45.85	0.99767
46.074	0.99874	0.0023783			46.074	0.99844
46.297	0.99688	0.002374			46.297	0.99834
46.521	1.0024	0.0023492			46.521	0.99914
46.745	1.0028	0.0022326			46.745	0.99917
46.968	1.0053	0.0023071			46.968	0.99928
47.192	1.0047	0.0023296			47.192	1.0001
47.416	1.0011	0.0023248			47.416	0.99803
47.639	1.0037	0.002292			47.639	0.99845
47.863	0.99884	0.0023898			47.863	1.0018
48.087	0.99634	0.0023365			48.087	1
48.31	0.99554	0.002308			48.31	0.99839
48.534	1.0015	0.0023102			48.534	1.0002
48.758	0.9958	0.0024357			48.758	0.99888
48.981	1.0021	0.002376			48.981	0.99764
49.205	0.99841	0.0023242			49.205	1.0004
49.429	0.99978	0.0023676			49.429	1.0016
49.652	1.0088	0.0022978			49.652	0.99951
49.876	1.0035	0.0023415			49.876	0.99811
50.1	1.0026	0.0023569			50.1	0.99851
50.323	0.99856	0.0023194			50.323	0.99803
50.547	1.0003	0.0024675			50.547	0.99828
50.771	1.0009	0.0022365			50.771	1.0009
50.994	0.99708	0.002348			50.994	1.0009
51.218	0.99357	0.002352			51.218	0.99925
51.442	0.99426	0.0024259			51.442	1.0006
51.665	0.99642	0.0024424			51.665	1.0001
51.889	0.99628	0.0022712			51.889	0.999
52.113	1.0034	0.0023225			52.113	1.0014
52.336	1.0015	0.0023081			52.336	1.001
52.56	0.9962	0.0023203			52.56	0.99901
52.784	1.0031	0.0023327			52.784	1.0008
53.007	0.99858	0.0023628			53.007	1.0012
53.231	0.99759	0.0022989			53.231	0.99916
53.455	0.99608	0.0023133			53.455	1.0002
53.678	0.99696	0.0022404			53.678	1.0023
53.902	0.9989	0.0023			53.902	1.0021
54.126	0.99874	0.0023229			54.126	1.0012
54.349	1.0009	0.0024432			54.349	1.0024
54.573	0.99994	0.0023358			54.573	1.0029
54.797	1.0044	0.0022876			54.797	0.99958
55.02	1.0051	0.0022543			55.02	0.99859
55.244	1.0019	0.0023729			55.244	1.0013
55.468	1.0033	0.0022249			55.468	0.9994
55.691	1.0028	0.002404			55.691	0.99694
55.915	0.99726	0.0022741			55.915	1.0005
56.139	0.99808	0.0023524			56.139	1.0019
56.362	0.99827	0.0023239			56.362	0.99984
56.586	1.0037	0.0024231			56.586	1.002
56.809	1.0012	0.0023367			56.809	1.0043
57.033	1.0023	0.0023135			57.033	1.0012
57.257	0.99923	0.0023488			57.257	0.99885
57.48	1.003	0.0021714			57.48	1.001
57.704	0.99688	0.0022897			57.704	1.0012
57.928	1.0011	0.0021608			57.928	0.99819
58.151	0.99937	0.0022381			58.151	0.99887
58.375	0.99914	0.0023279			58.375	1.0002
58.599	0.99918	0.0023592			58.599	0.99643
58.822	1.0018	0.0023346			58.822	0.99593
59.046	0.9998	0.0023803			59.046	1.0013
59.27	0.99943	0.002359			59.27	1.0016
59.493	1.0008	0.0022553			59.493	0.99897
59.717	0.99922	0.0023629			59.717	1.0012
59.941	1.0033	0.0022798			59.941	1.0012
60.164	1.0033	0.0023964			60.164	0.99689
60.388	0.99965	0.0024561			60.388	0.99755
60.612	0.99813	0.0022967			60.612	1.0008
60.835	1.0001	0.0023235			60.835	0.99888
61.059	1.0012	0.0022247			61.059	0.99716
61.283	0.99968	0.0023143			61.283	1.0004
61.506	1.0009	0.0023771			61.506	1.0011
61.73	0.99765	0.0022445			61.73	0.99884
61.954	0.99229	0.0023699			61.954	1.0015
62.177	0.99792	0.002234			62.177	1.0042
62.401	0.99935	0.0024538			62.401	1.0005
62.625	0.9991	0.0025273			62.625	0.99913
62.848	0.9998	0.0023936			62.848	1.0021
63.072	1.0004	0.0023661			63.072	1.0001
63.296	1.0019	0.0022973			63.296	0.9972
63.519	1.0023	0.0022984			63.519	0.99977
63.743	0.99875	0.0024327			63.743	0.99982
63.967	0.99808	0.0022454			63.967	0.99646
64.19	0.99783	0.0022853			64.19	0.99815
64.414	1.0002	0.0023148			64.414	1.0015
64.638	1.001	0.0023084			64.638	1.0002
64.861	1.0024	0.0022453			64.861	0.99921
65.085	0.99951	0.0023282			65.085	1.0015
65.309	1.001	0.0024407			65.309	1.001
65.532	1	0.0023789			65.532	0.99728
65.756	1.0046	0.0023567			65.756	0.99739
65.98	0.99903	0.0024688			65.98	0.99923
66.203	1.0003	0.0024431			66.203	0.99614
66.427	1.0001	0.0024432			66.427	0.99459
66.651	0.99629	0.0022134			66.651	0.99932
66.874	0.99598	0.0023841			66.874	1.0002
67.098	0.99653	0.0023095			67.098	0.99684
67.321	1.0014	0.0022648			67.321	0.99988
67.545	0.99557	0.0024229			67.545	1.0035
67.769	0.9994	0.00219			67.769	0.99986
67.992	0.99995	0.0022124			67.992	0.99965
68.216	1.0001	0.0022917			68.216	1.0047
68.44	0.9996	0.0022594			68.44	1.0026
68.663	1.0001	0.0022897			68.663	0.99758
68.887	1.001	0.0022768			68.887	1.0004
69.111	0.99912	0.0022409			69.111	1.0026
69.334	0.99904	0.0023767			69.334	0.99836
69.558	1.0007	0.0021822			69.558	0.99876
69.782	1.001	0.0024273			69.782	1.0035
70.005	0.99752	0.0024088			70.005	1.0011
70.229	1.0009	0.0022183			70.229	0.9974
70.453	1.0013	0.0022587			70.453	1.0014
70.676	1.0016	0.0023852			70.676	1.0033
70.9	1.0034	0.0023451			70.9	0.99904
71.124	1.0019	0.0023001			71.124	0.99943
71.347	1.0005	0.0023419			71.347	1.0031
71.571	1.0003	0.0021826			71.571	1.0006
71.795	1.0016	0.0022525			71.795	0.99771
72.018	1.0017	0.0023373			72.018	1.0008
72.242	0.99918	0.0023297			72.242	1.0017
72.466	1.0004	0.0023195			72.466	0.99787
72.689	0.99975	0.0022858			72.689	0.99805
